# Supplementary material for: Transcriptome Profile Analysis of Arabidopsis Reveals the Drought Stress-Induced Long Non-coding RNAs Associated With Photosynthesis, Chlorophyll Synthesis, Fatty Acid Synthesis and Degradation
Source: Front Plant Sci. 2021 May 25;12:643182. doi: 10.3389/fpls.2021.643182 (PMC8185149; doi:10.3389/fpls.2021.643182)
Supplement: Supplementary Table 1 — SRA accession number of RNA-seq data uploaded to the NCBI database. [file Table_1.XLSX]

## Sheet: 工作表1
Table S1 Detailed RNA-Seq information
Sample Accession	SRA accession	bioproject_ID	*sample_name	*organism	cultivar	dev_stage	*geo_loc_name	*tissue	isolate	ecotype	age	library_ID	library_strategy	library_source	library_selection	library_layout	platform	instrument_model	filetype
SAMN09766066	SRP156094	PRJNA484081	AtLEALL1	Arabidopsis thaliana	transgenetic plant	5 weeks after germination	China	leaves	over expression of AtLEA	Columbia	T3	AtLEALL1	RNA-Seq	TRANSCRIPTOMIC	cDNA	paired	ILLUMINA	HiSeq X Ten	fastq
SAMN09766067	SRP156094	PRJNA484081	AtLEALL2	Arabidopsis thaliana	transgenetic plant	5 weeks after germination	China	leaves	over expression of AtLEA	Columbia	T3	AtLEALL2	RNA-Seq	TRANSCRIPTOMIC	cDNA	paired	ILLUMINA	HiSeq X Ten	fastq
SAMN09766068	SRP156094	PRJNA484081	BnLEALL1	Arabidopsis thaliana	transgenetic plant	5 weeks after germination	China	leaves	over expression of BnLEA	Columbia	T3	BnLEALL1	RNA-Seq	TRANSCRIPTOMIC	cDNA	paired	ILLUMINA	HiSeq X Ten	fastq
SAMN09766069	SRP156094	PRJNA484081	BnLEALL2	Arabidopsis thaliana	transgenetic plant	5 weeks after germination	China	leaves	over expression of BnLEA	Columbia	T3	BnLEALL2	RNA-Seq	TRANSCRIPTOMIC	cDNA	paired	ILLUMINA	HiSeq X Ten	fastq
SAMN09766070	SRP156094	PRJNA484081	AtVOCLL1	Arabidopsis thaliana	transgenetic plant	5 weeks after germination	China	leaves	over expression of AtVOC	Columbia	T3	AtVOCLL1	RNA-Seq	TRANSCRIPTOMIC	cDNA	paired	ILLUMINA	HiSeq X Ten	fastq
SAMN09766071	SRP156094	PRJNA484081	AtVOCLL2	Arabidopsis thaliana	transgenetic plant	5 weeks after germination	China	leaves	over expression of AtVOC	Columbia	T3	AtVOCLL2	RNA-Seq	TRANSCRIPTOMIC	cDNA	paired	ILLUMINA	HiSeq X Ten	fastq
SAMN09766072	SRP156094	PRJNA484081	BnVOCLL1	Arabidopsis thaliana	transgenetic plant	5 weeks after germination	China	leaves	over expression of BnVOC	Columbia	T3	BnVOCLL1	RNA-Seq	TRANSCRIPTOMIC	cDNA	paired	ILLUMINA	HiSeq X Ten	fastq
SAMN09766073	SRP156094	PRJNA484081	BnVOCLL2	Arabidopsis thaliana	transgenetic plant	5 weeks after germination	China	leaves	over expression of BnVOC	Columbia	T3	BnVOCLL2	RNA-Seq	TRANSCRIPTOMIC	cDNA	paired	ILLUMINA	HiSeq X Ten	fastq
SAMN09766074	SRP156094	PRJNA484081	mLEALL1	Arabidopsis thaliana	T-DNA inserted mutant	5 weeks after germination	China	leaves	mutant of AtLEA	Columbia	T3	mLEALL1	RNA-Seq	TRANSCRIPTOMIC	cDNA	paired	ILLUMINA	HiSeq X Ten	fastq
SAMN09766075	SRP156094	PRJNA484081	mLEALL2	Arabidopsis thaliana	T-DNA inserted mutant	5 weeks after germination	China	leaves	mutant of AtLEA	Columbia	T3	mLEALL2	RNA-Seq	TRANSCRIPTOMIC	cDNA	paired	ILLUMINA	HiSeq X Ten	fastq
SAMN09766076	SRP156094	PRJNA484081	AtVOCRNAiLL1	Arabidopsis thaliana	RNA interference	5 weeks after germination	China	leaves	RNAi of AtVOC	Columbia	T3	AtV_RLL1	RNA-Seq	TRANSCRIPTOMIC	cDNA	paired	ILLUMINA	HiSeq X Ten	fastq
SAMN09766077	SRP156094	PRJNA484081	AtVOCRNAiLL2	Arabidopsis thaliana	RNA interference	5 weeks after germination	China	leaves	RNAi of AtVOC	Columbia	T3	AtV_RLL2	RNA-Seq	TRANSCRIPTOMIC	cDNA	paired	ILLUMINA	HiSeq X Ten	fastq
SAMN09766078	SRP156094	PRJNA484081	WTLL1	Arabidopsis thaliana	Wild type	5 weeks after germination	China	leaves	Wild type	Columbia	T3	WTLL1	RNA-Seq	TRANSCRIPTOMIC	cDNA	paired	ILLUMINA	HiSeq X Ten	fastq
SAMN09766079	SRP156094	PRJNA484081	WTLL2	Arabidopsis thaliana	Wild type	5 weeks after germination	China	leaves	Wild type	Columbia	T3	WTLL2	RNA-Seq	TRANSCRIPTOMIC	cDNA	paired	ILLUMINA	HiSeq X Ten	fastq
SAMN09766080	SRP156094	PRJNA484081	AtLEALS1	Arabidopsis thaliana	transgenetic plant	4 weeks after germination	China	leaves	over expression of AtLEA	Columbia	T3	AtLEA_LD1	RNA-Seq	TRANSCRIPTOMIC	cDNA	paired	ILLUMINA	HiSeq X Ten	fastq
SAMN09766081	SRP156094	PRJNA484081	AtLEALS2	Arabidopsis thaliana	transgenetic plant	4 weeks after germination	China	leaves	over expression of AtLEA	Columbia	T3	AtLEA_LD2	RNA-Seq	TRANSCRIPTOMIC	cDNA	paired	ILLUMINA	HiSeq X Ten	fastq
SAMN09766082	SRP156094	PRJNA484081	BnLEALS1	Arabidopsis thaliana	transgenetic plant	4 weeks after germination	China	leaves	over expression of BnLEA	Columbia	T3	BnLEA_LD1	RNA-Seq	TRANSCRIPTOMIC	cDNA	paired	ILLUMINA	HiSeq X Ten	fastq
SAMN09766083	SRP156094	PRJNA484081	BnLEALS2	Arabidopsis thaliana	transgenetic plant	4 weeks after germination	China	leaves	over expression of BnLEA	Columbia	T3	BnLEA_LD2	RNA-Seq	TRANSCRIPTOMIC	cDNA	paired	ILLUMINA	HiSeq X Ten	fastq
SAMN09766084	SRP156094	PRJNA484081	AtVOCLS1	Arabidopsis thaliana	transgenetic plant	4 weeks after germination	China	leaves	over expression of AtVOC	Columbia	T3	AtVOC_LD1	RNA-Seq	TRANSCRIPTOMIC	cDNA	paired	ILLUMINA	HiSeq X Ten	fastq
SAMN09766085	SRP156094	PRJNA484081	AtVOCLS2	Arabidopsis thaliana	transgenetic plant	4 weeks after germination	China	leaves	over expression of AtVOC	Columbia	T3	AtVOC_LD2	RNA-Seq	TRANSCRIPTOMIC	cDNA	paired	ILLUMINA	HiSeq X Ten	fastq
SAMN09766086	SRP156094	PRJNA484081	BnVOCLS1	Arabidopsis thaliana	transgenetic plant	4 weeks after germination	China	leaves	over expression of BnVOC	Columbia	T3	BnVOC_LD1	RNA-Seq	TRANSCRIPTOMIC	cDNA	paired	ILLUMINA	HiSeq X Ten	fastq
SAMN09766087	SRP156094	PRJNA484081	BnVOCLS2	Arabidopsis thaliana	transgenetic plant	4 weeks after germination	China	leaves	over expression of BnVOC	Columbia	T3	BnVOC_LD2	RNA-Seq	TRANSCRIPTOMIC	cDNA	paired	ILLUMINA	HiSeq X Ten	fastq
SAMN09766088	SRP156094	PRJNA484081	mLEALS1	Arabidopsis thaliana	T-DNA inserted mutant	4 weeks after germination	China	leaves	mutant of AtLEA	Columbia	T3	mLEA_LD1	RNA-Seq	TRANSCRIPTOMIC	cDNA	paired	ILLUMINA	HiSeq X Ten	fastq
SAMN09766089	SRP156094	PRJNA484081	mLEALS2	Arabidopsis thaliana	T-DNA inserted mutant	4 weeks after germination	China	leaves	mutant of AtLEA	Columbia	T3	mLEA_LD2	RNA-Seq	TRANSCRIPTOMIC	cDNA	paired	ILLUMINA	HiSeq X Ten	fastq
SAMN09766090	SRP156094	PRJNA484081	AtVOCRNAiLS1	Arabidopsis thaliana	RNA interference	4 weeks after germination	China	leaves	RNAi of AtVOC	Columbia	T3	AtV_R_LD1	RNA-Seq	TRANSCRIPTOMIC	cDNA	paired	ILLUMINA	HiSeq X Ten	fastq
SAMN09766091	SRP156094	PRJNA484081	AtVOCRNAiLS2	Arabidopsis thaliana	RNA interference	4 weeks after germination	China	leaves	RNAi of AtVOC	Columbia	T3	AtV_R_LD2	RNA-Seq	TRANSCRIPTOMIC	cDNA	paired	ILLUMINA	HiSeq X Ten	fastq
SAMN09766092	SRP156094	PRJNA484081	WTLS1	Arabidopsis thaliana	Wild type	4 weeks after germination	China	leaves	Wild type	Columbia	T3	WT_LD1	RNA-Seq	TRANSCRIPTOMIC	cDNA	paired	ILLUMINA	HiSeq X Ten	fastq
SAMN09766093	SRP156094	PRJNA484081	WTLS2	Arabidopsis thaliana	Wild type	4 weeks after germination	China	leaves	Wild type	Columbia	T3	WT_LD2	RNA-Seq	TRANSCRIPTOMIC	cDNA	paired	ILLUMINA	HiSeq X Ten	fastq
SAMN09759406	SRP156094	PRJNA484081	AtLEASL1	Arabidopsis thaliana	transgenetic plant	7 weeks after flowering	China	silique	over expression of AtLEA	Columbia	T4	AtLEA1	RNA-Seq	TRANSCRIPTOMIC	cDNA	paired	ILLUMINA	HiSeq X Ten	fastq
SAMN09759407	SRP156094	PRJNA484081	AtLEASL2	Arabidopsis thaliana	transgenetic plant	7 weeks after flowering	China	silique	over expression of AtLEA	Columbia	T5	AtLEA2	RNA-Seq	TRANSCRIPTOMIC	cDNA	paired	ILLUMINA	HiSeq X Ten	fastq
SAMN09759408	SRP156094	PRJNA484081	BnLEASL1	Arabidopsis thaliana	transgenetic plant	7 weeks after flowering	China	silique	over expression of BnLEA	Columbia	T6	BnLEA1	RNA-Seq	TRANSCRIPTOMIC	cDNA	paired	ILLUMINA	HiSeq X Ten	fastq
SAMN09759409	SRP156094	PRJNA484081	BnLEASL2	Arabidopsis thaliana	transgenetic plant	7 weeks after flowering	China	silique	over expression of BnLEA	Columbia	T7	BnLEA2	RNA-Seq	TRANSCRIPTOMIC	cDNA	paired	ILLUMINA	HiSeq X Ten	fastq
SAMN09759410	SRP156094	PRJNA484081	AtVOCSL1	Arabidopsis thaliana	transgenetic plant	7 weeks after flowering	China	silique	over expression of AtVOC	Columbia	T8	AtVOC1	RNA-Seq	TRANSCRIPTOMIC	cDNA	paired	ILLUMINA	HiSeq X Ten	fastq
SAMN09759411	SRP156094	PRJNA484081	AtVOCSL2	Arabidopsis thaliana	transgenetic plant	7 weeks after flowering	China	silique	over expression of AtVOC	Columbia	T9	AtVOC2	RNA-Seq	TRANSCRIPTOMIC	cDNA	paired	ILLUMINA	HiSeq X Ten	fastq
SAMN09759412	SRP156094	PRJNA484081	BnVOCSL1	Arabidopsis thaliana	transgenetic plant	7 weeks after flowering	China	silique	over expression of BnVOC	Columbia	T10	BnVOC1	RNA-Seq	TRANSCRIPTOMIC	cDNA	paired	ILLUMINA	HiSeq X Ten	fastq
SAMN09759413	SRP156094	PRJNA484081	BnVOCSL2	Arabidopsis thaliana	transgenetic plant	7 weeks after flowering	China	silique	over expression of BnVOC	Columbia	T11	BnVOC2	RNA-Seq	TRANSCRIPTOMIC	cDNA	paired	ILLUMINA	HiSeq X Ten	fastq
SAMN09759414	SRP156094	PRJNA484081	mLEASL1	Arabidopsis thaliana	T-DNA inserted mutant	7 weeks after flowering	China	silique	mutant of AtLEA	Columbia	T12	mLEA1	RNA-Seq	TRANSCRIPTOMIC	cDNA	paired	ILLUMINA	HiSeq X Ten	fastq
SAMN09759415	SRP156094	PRJNA484081	mLEASL2	Arabidopsis thaliana	T-DNA inserted mutant	7 weeks after flowering	China	silique	mutant of AtLEA	Columbia	T13	mLEA2	RNA-Seq	TRANSCRIPTOMIC	cDNA	paired	ILLUMINA	HiSeq X Ten	fastq
SAMN09759416	SRP156094	PRJNA484081	AtVOCRNAiSL1	Arabidopsis thaliana	RNA interference	7 weeks after flowering	China	silique	RNAi of AtVOC	Columbia	T14	AtV_R1	RNA-Seq	TRANSCRIPTOMIC	cDNA	paired	ILLUMINA	HiSeq X Ten	fastq
SAMN09759417	SRP156094	PRJNA484081	AtVOCRNAiSL2	Arabidopsis thaliana	RNA interference	7 weeks after flowering	China	silique	RNAi of AtVOC	Columbia	T15	AtV_R2	RNA-Seq	TRANSCRIPTOMIC	cDNA	paired	ILLUMINA	HiSeq X Ten	fastq
SAMN09759418	SRP156094	PRJNA484081	WTSL1	Arabidopsis thaliana	Wild type	7 weeks after flowering	China	silique	Wild type	Columbia	T16	WT1	RNA-Seq	TRANSCRIPTOMIC	cDNA	paired	ILLUMINA	HiSeq X Ten	fastq
SAMN09759419	SRP156094	PRJNA484081	WTSL2	Arabidopsis thaliana	Wild type	7 weeks after flowering	China	silique	Wild type	Columbia	T17	WT2	RNA-Seq	TRANSCRIPTOMIC	cDNA	paired	ILLUMINA	HiSeq X Ten	fastq
SAMN09759420	SRP156094	PRJNA484081	AtLEASS1	Arabidopsis thaliana	transgenetic plant	6 weeks after flowering	China	silique	over expression of AtLEA	Columbia	T18	AtLEA_D1	RNA-Seq	TRANSCRIPTOMIC	cDNA	paired	ILLUMINA	HiSeq X Ten	fastq
SAMN09759421	SRP156094	PRJNA484081	AtLEASS2	Arabidopsis thaliana	transgenetic plant	6 weeks after flowering	China	silique	over expression of AtLEA	Columbia	T19	AtLEA_D2	RNA-Seq	TRANSCRIPTOMIC	cDNA	paired	ILLUMINA	HiSeq X Ten	fastq
SAMN09759422	SRP156094	PRJNA484081	BnLEASS1	Arabidopsis thaliana	transgenetic plant	6 weeks after flowering	China	silique	over expression of BnLEA	Columbia	T20	BnLEA_D1	RNA-Seq	TRANSCRIPTOMIC	cDNA	paired	ILLUMINA	HiSeq X Ten	fastq
SAMN09759423	SRP156094	PRJNA484081	BnLEASS2	Arabidopsis thaliana	transgenetic plant	6 weeks after flowering	China	silique	over expression of BnLEA	Columbia	T21	BnLEA_D2	RNA-Seq	TRANSCRIPTOMIC	cDNA	paired	ILLUMINA	HiSeq X Ten	fastq
SAMN09759424	SRP156094	PRJNA484081	AtVOCSS1	Arabidopsis thaliana	transgenetic plant	6 weeks after flowering	China	silique	over expression of AtVOC	Columbia	T22	AtVOC_D1	RNA-Seq	TRANSCRIPTOMIC	cDNA	paired	ILLUMINA	HiSeq X Ten	fastq
SAMN09759425	SRP156094	PRJNA484081	AtVOCSS2	Arabidopsis thaliana	transgenetic plant	6 weeks after flowering	China	silique	over expression of AtVOC	Columbia	T23	AtVOC_D2	RNA-Seq	TRANSCRIPTOMIC	cDNA	paired	ILLUMINA	HiSeq X Ten	fastq
SAMN09759426	SRP156094	PRJNA484081	BnVOCSS1	Arabidopsis thaliana	transgenetic plant	6 weeks after flowering	China	silique	over expression of BnVOC	Columbia	T24	BnVOC_D1	RNA-Seq	TRANSCRIPTOMIC	cDNA	paired	ILLUMINA	HiSeq X Ten	fastq
SAMN09759427	SRP156094	PRJNA484081	BnVOCSS2	Arabidopsis thaliana	transgenetic plant	6 weeks after flowering	China	silique	over expression of BnVOC	Columbia	T25	BnVOC_D2	RNA-Seq	TRANSCRIPTOMIC	cDNA	paired	ILLUMINA	HiSeq X Ten	fastq
SAMN09759428	SRP156094	PRJNA484081	mLEASS1	Arabidopsis thaliana	T-DNA inserted mutant	6 weeks after flowering	China	silique	mutant of AtLEA	Columbia	T26	mLEA_D1	RNA-Seq	TRANSCRIPTOMIC	cDNA	paired	ILLUMINA	HiSeq X Ten	fastq
SAMN09759429	SRP156094	PRJNA484081	mLEASS2	Arabidopsis thaliana	T-DNA inserted mutant	6 weeks after flowering	China	silique	mutant of AtLEA	Columbia	T27	mLEA_D2	RNA-Seq	TRANSCRIPTOMIC	cDNA	paired	ILLUMINA	HiSeq X Ten	fastq
SAMN09759430	SRP156094	PRJNA484081	AtVOCRNAiSS1	Arabidopsis thaliana	RNA interference	6 weeks after flowering	China	silique	RNAi of AtVOC	Columbia	T28	AtV_R_D1	RNA-Seq	TRANSCRIPTOMIC	cDNA	paired	ILLUMINA	HiSeq X Ten	fastq
SAMN09759431	SRP156094	PRJNA484081	AtVOCRNAiSS2	Arabidopsis thaliana	RNA interference	6 weeks after flowering	China	silique	RNAi of AtVOC	Columbia	T29	AtV_R_D2	RNA-Seq	TRANSCRIPTOMIC	cDNA	paired	ILLUMINA	HiSeq X Ten	fastq
SAMN09759432	SRP156094	PRJNA484081	WTSS1	Arabidopsis thaliana	Wild type	6 weeks after flowering	China	silique	Wild type	Columbia	T30	WT_D1	RNA-Seq	TRANSCRIPTOMIC	cDNA	paired	ILLUMINA	HiSeq X Ten	fastq
SAMN09759433	SRP156094	PRJNA484081	WTSS2	Arabidopsis thaliana	Wild type	6 weeks after flowering	China	silique	Wild type	Columbia	T31	WT_D2	RNA-Seq	TRANSCRIPTOMIC	cDNA	paired	ILLUMINA	HiSeq X Ten	fastq
