# Supplementary material for: Transcriptome Profile Analysis of Arabidopsis Reveals the Drought Stress-Induced Long Non-coding RNAs Associated With Photosynthesis, Chlorophyll Synthesis, Fatty Acid Synthesis and Degradation
Source: Front Plant Sci. 2021 May 25;12:643182. doi: 10.3389/fpls.2021.643182 (PMC8185149; doi:10.3389/fpls.2021.643182)
Supplement: Supplementary Table 2 — LncRNAs and their trans-regulatory target genes in leaves of LEA relative samples. [file Table_2.XLS]

## Sheet: TableS2
LncRNA_name	Target_gene	Correlation coefficient
AT1G07993	AT1G23730	0.9468
AT1G07993	AT1G69160	0.9148
AT1G07993	AT3G16130	0.9227
AT1G07993	AT1G51400	0.9012
AT1G07993	AT1G51402	0.9207
AT1G07993	AT2G30170	0.9203
AT1G07993	AT1G52220	0.9602
AT1G07993	AT4G16410	0.935
AT1G07993	AT2G26340	0.9394
AT1G07993	AT4G28750	0.9546
AT1G07993	AT2G30570	0.9822
AT1G07993	AT5G24165	0.9054
AT1G07993	AT4G10340	0.9333
AT1G07993	AT3G01690	0.9007
AT1G07993	AT2G44920	0.936
AT1G07993	AT1G16720	0.9332
AT1G07993	AT1G55673	0.9583
AT1G07993	AT1G55670	0.9585
AT1G07993	AT1G75100	0.9289
AT1G07993	AT1G54790	0.9735
AT1G07993	AT1G71490	0.9191
AT1G07993	AT1G22850	0.9002
AT1G07993	AT1G08380	0.9506
AT1G07993	AT3G10060	0.9139
AT1G07993	AT2G04039	0.9027
AT1G07993	AT5G01920	0.9191
AT1G07993	AT2G34420	0.9569
AT1G07993	AT4G01995	0.9188
AT1G07993	AT3G08940	0.9351
AT1G07993	AT1G32060	0.9396
AT1G07993	AT1G66130	0.9277
AT1G07993	AT4G22890	0.9567
AT1G07993	AT1G64720	0.9388
AT1G07993	AT1G55480	0.9409
AT1G07993	AT5G66570	0.9747
AT1G07993	AT5G47840	0.9462
AT1G07993	AT3G47560	0.911
AT1G07993	AT3G16140	0.9442
AT1G07993	AT3G56940	0.9135
AT1G07993	AT1G79040	0.971
AT1G07993	AT1G54350	0.9258
AT1G07993	AT5G56850	0.9366
AT1G07993	AT5G66190	0.9258
AT1G07993	AT3G47470	0.9613
AT1G07993	AT1G75460	0.9424
AT1G07993	AT1G65230	0.9512
AT1G07993	AT3G47070	0.9076
AT1G07993	AT2G39470	0.9234
AT1G07993	AT2G46820	0.952
AT1G07993	AT5G42070	0.9202
AT1G07993	AT1G15990	0.9117
AT1G07993	AT3G61470	0.9586
AT1G07993	AT4G03280	0.9364
AT1G07993	AT3G23700	0.9211
AT1G07993	AT5G13770	0.9563
AT1G07993	AT4G28755	0.9381
AT1G07993	AT4G05180	0.9396
AT1G07993	AT4G01050	0.937
AT1G07993	AT3G50820	0.9682
AT1G07993	AT4G28030	0.917
AT1G07993	AT4G01150	0.916
AT1G07993	AT1G23740	0.9219
AT1G07993	AT2G47450	0.9002
AT1G07993	AT4G04850	0.9373
AT1G07993	AT1G06680	0.9545
AT1G07993	AT3G63540	0.9278
AT1G07993	AT5G19940	0.9012
AT1G07993	AT5G47110	0.918
AT1G07993	AT1G51110	0.9309
AT1G07993	AT2G26500	0.9595
AT1G07993	AT4G34730	0.9458
AT1G07993	AT1G44446	0.9205
AT1G07993	AT1G20340	0.9386
AT1G07993	AT4G32260	0.9526
AT1G07993	AT1G15820	0.9003
AT1G07993	AT2G05310	0.9168
AT1G07993	AT3G54900	0.9529
AT1G07993	AT3G58490	0.9267
AT1G07993	AT3G56650	0.9319
AT1G07993	AT1G67740	0.9405
AT1G07993	AT5G02120	0.9437
AT1G07993	AT1G71480	0.9152
AT1G07993	AT2G20260	0.9363
AT1G07993	AT1G76450	0.9238
AT1G07993	AT4G38970	0.9135
AT1G07993	AT2G21330	0.9334
AT1G07993	AT1G03130	0.9648
AT1G07993	AT5G38520	0.9445
AT1G07993	AT4G21280	0.9321
AT1G07993	AT1G72645	0.9241
AT1G07993	AT3G53470	0.9237
AT1G07993	AT4G35250	0.9433
AT1G07993	AT1G44575	0.9092
AT1G07993	AT2G39730	0.9367
AT1G07993	AT3G02690	0.9052
AT1G07993	AT5G61670	0.9087
AT1G07993	AT1G12250	0.9647
AT1G07993	AT5G59750	0.9272
AT1G07993	AT4G14870	0.9335
AT1G07993	AT1G61520	0.9661
AT1G07993	AT2G14045	0.9219
AT1G07993	AT1G31330	0.9472
AT1G07993	AT1G50732	0.9347
AT1G07993	AT1G30380	0.9167
AT1G07993	AT4G14540	0.9144
AT1G07993	AT3G46780	0.9086
AT1G07993	AT2G05620	0.9521
AT1G07993	AT4G02770	0.9563
AT1G07993	AT3G19800	0.9386
AT1G07993	AT3G54890	0.9462
AT1G07993	AT4G12800	0.9242
AT1G07993	AT4G27700	0.9388
AT1G07993	AT1G07700	0.9403
AT1G07993	AT3G26710	0.913
AT1G07993	AT1G18060	0.9554
AT1G07993	AT1G08747	0.9487
AT1G07993	AT3G44020	0.9021
AT1G07993	AT5G48790	0.9308
AT1G07993	AT5G64040	0.9159
AT1G07993	AT2G25080	0.9254
AT1G07993	AT5G61410	0.9577
AT1G07993	AT1G54500	0.9465
AT1G07993	AT3G50685	0.9294
AT1G07993	AT5G45680	0.9195
AT1G07993	AT1G75690	0.9222
AT1G07993	AT1G75350	0.9165
AT1G07993	AT1G14280	0.9118
AT1G07993	AT1G54780	0.9761
AT1G07993	AT5G46110	0.928
AT1G07993	AT4G24700	0.915
AT1G07993	AT1G06040	0.9323
AT1G07993	AT2G28605	0.901
AT1G07993	AT5G57345	0.9338
AT1G07993	AT4G16400	0.9372
AT1G07993	AT1G52230	0.9152
AT1G07993	AT4G09650	0.9206
AT1G07993	AT1G16080	0.9176
AT1G07993	AT2G34460	0.9038
AT1G07993	AT3G26650	0.9273
AT1G07993	AT3G55800	0.9264
AT1G07993	AT2G03750	0.9093
AT1G07993	AT2G06520	0.9479
AT5G19221	AT3G61870	0.9112
AT5G19221	AT1G35420	0.9056
AT5G19221	AT3G48200	0.92
AT5G19221	AT4G17600	0.9351
AT5G19221	AT3G60750	0.91
AT5G19221	AT1G74470	0.9211
AT5G19221	AT1G21050	0.9064
AT5G19221	AT5G19220	0.993
AT5G19221	AT5G66190	0.91
AT5G19221	AT1G42970	0.9512
AT5G19221	AT4G20360	0.9175
AT5G19221	AT3G54050	0.9157
AT5G19221	AT4G03280	0.901
AT5G19221	AT5G30510	0.9023
AT5G19221	AT2G47450	0.9016
AT5G19221	AT5G47110	0.9106
AT5G19221	AT5G53490	0.9066
AT5G19221	AT1G67700	0.9075
AT5G19221	AT3G01480	0.9105
AT5G19221	AT3G51820	0.9233
AT5G19221	AT3G24430	0.9064
AT5G19221	AT4G38970	0.9026
AT5G19221	AT4G13500	0.9049
AT5G19221	AT5G01530	0.9247
AT5G19221	AT1G73655	0.9087
AT5G19221	AT5G46110	0.91
AT5G19221	AT3G48560	0.924
AT5G19221	AT5G23060	0.9297
AT5G19221	AT4G04640	0.9248
AT5G19221	AT3G26650	0.9114
AT1G09513	AT3G02720	0.9003
AT1G09513	AT1G23730	0.9211
AT1G09513	AT1G51402	0.9142
AT1G09513	AT3G61870	0.9192
AT1G09513	AT1G52220	0.9357
AT1G09513	AT4G16410	0.9424
AT1G09513	AT4G28750	0.9624
AT1G09513	AT2G30570	0.9394
AT1G09513	AT4G10340	0.9502
AT1G09513	AT1G68010	0.9057
AT1G09513	AT2G34430	0.9074
AT1G09513	AT3G48200	0.9195
AT1G09513	AT2G44920	0.912
AT1G09513	AT5G67385	0.9338
AT1G09513	AT1G55673	0.9602
AT1G09513	AT1G55670	0.9562
AT1G09513	AT1G75100	0.9109
AT1G09513	AT1G54790	0.9117
AT1G09513	AT1G08380	0.9519
AT1G09513	AT1G74470	0.9313
AT1G09513	AT3G10060	0.9232
AT1G09513	AT5G01920	0.9336
AT1G09513	AT2G34420	0.9452
AT1G09513	AT4G01995	0.9017
AT1G09513	AT3G08940	0.9408
AT1G09513	AT1G32060	0.929
AT1G09513	AT4G22890	0.9392
AT1G09513	AT1G55480	0.9529
AT1G09513	AT5G66570	0.9334
AT1G09513	AT5G47840	0.9496
AT1G09513	AT3G47560	0.9451
AT1G09513	AT3G48420	0.9073
AT1G09513	AT3G16140	0.931
AT1G09513	AT3G56940	0.9347
AT1G09513	AT1G79040	0.9363
AT1G09513	AT3G59410	0.9044
AT1G09513	AT1G54350	0.9005
AT1G09513	AT1G29930	0.917
AT1G09513	AT5G66190	0.9187
AT1G09513	AT3G47470	0.9377
AT1G09513	AT1G67090	0.9012
AT1G09513	AT1G65230	0.9312
AT1G09513	AT1G42970	0.9053
AT1G09513	AT2G39470	0.901
AT1G09513	AT2G46820	0.9361
AT1G09513	AT4G20360	0.9186
AT1G09513	AT1G08520	0.9005
AT1G09513	AT2G42220	0.901
AT1G09513	AT3G61470	0.9363
AT1G09513	AT4G03280	0.9457
AT1G09513	AT3G23700	0.9217
AT1G09513	AT5G13770	0.9146
AT1G09513	AT4G28755	0.962
AT1G09513	AT4G05180	0.9306
AT1G09513	AT4G01050	0.9105
AT1G09513	AT3G50820	0.9541
AT1G09513	AT1G23740	0.9232
AT1G09513	AT2G47450	0.939
AT1G09513	AT5G54270	0.9162
AT1G09513	AT3G11945	0.9139
AT1G09513	AT4G04850	0.9039
AT1G09513	AT1G06680	0.9514
AT1G09513	AT3G63540	0.9126
AT1G09513	AT2G43750	0.9126
AT1G09513	AT5G19940	0.9139
AT1G09513	AT5G47110	0.9176
AT1G09513	AT1G51110	0.9059
AT1G09513	AT2G26500	0.935
AT1G09513	AT1G50900	0.9085
AT1G09513	AT4G34730	0.9522
AT1G09513	AT1G20340	0.9571
AT1G09513	AT4G32260	0.9189
AT1G09513	AT1G15820	0.9168
AT1G09513	AT3G54900	0.9406
AT1G09513	AT1G67700	0.9128
AT1G09513	AT3G56650	0.9101
AT1G09513	AT1G15980	0.9204
AT1G09513	AT1G67740	0.9467
AT1G09513	AT2G20260	0.9292
AT1G09513	AT2G35260	0.9234
AT1G09513	AT1G76450	0.9375
AT1G09513	AT4G38970	0.9314
AT1G09513	AT2G21330	0.9291
AT1G09513	AT1G03130	0.9485
AT1G09513	AT5G38520	0.9418
AT1G09513	AT4G21280	0.9606
AT1G09513	AT4G35250	0.9462
AT1G09513	AT1G44575	0.9347
AT1G09513	AT2G39730	0.9113
AT1G09513	AT1G12900	0.9191
AT1G09513	AT1G12250	0.9311
AT1G09513	AT4G14870	0.9116
AT1G09513	AT1G61520	0.9474
AT1G09513	AT1G31330	0.9565
AT1G09513	AT3G46780	0.9068
AT1G09513	AT1G74730	0.9403
AT1G09513	AT4G02770	0.9483
AT1G09513	AT3G54890	0.9536
AT1G09513	AT4G12800	0.9308
AT1G09513	AT4G27700	0.9007
AT1G09513	AT3G26710	0.9295
AT1G09513	AT1G18060	0.9081
AT1G09513	AT1G32220	0.9005
AT1G09513	AT1G08747	0.9338
AT1G09513	AT5G01530	0.9545
AT1G09513	AT5G48790	0.9244
AT1G09513	AT2G21210	0.9048
AT1G09513	AT5G64040	0.9122
AT1G09513	AT2G25080	0.9102
AT1G09513	AT5G61410	0.9126
AT1G09513	AT1G54500	0.9356
AT1G09513	AT3G50685	0.9212
AT1G09513	AT5G45680	0.9256
AT1G09513	AT1G75350	0.9141
AT1G09513	AT1G14280	0.9174
AT1G09513	AT1G54780	0.9363
AT1G09513	AT1G77490	0.9128
AT1G09513	AT5G46110	0.9494
AT1G09513	AT3G12345	0.9086
AT1G09513	AT2G28605	0.9273
AT1G09513	AT5G57345	0.9013
AT1G09513	AT4G16400	0.9437
AT1G09513	AT1G52230	0.9247
AT1G09513	AT4G09650	0.9482
AT1G09513	AT1G16080	0.9189
AT1G09513	AT5G23060	0.9133
AT1G09513	AT3G26650	0.9378
AT1G09513	AT4G05690	0.9264
AT1G09513	AT3G55800	0.9219
AT1G09513	AT2G03750	0.9248
AT1G09513	AT2G06520	0.9374
AT5G15845	AT5G08720	0.9099
AT5G15845	AT3G02720	0.9049
AT5G15845	AT1G23730	0.9003
AT5G15845	AT1G07010	0.934
AT5G15845	AT1G51400	0.9191
AT5G15845	AT1G51402	0.9338
AT5G15845	AT5G38410	0.9001
AT5G15845	AT1G77090	0.9068
AT5G15845	AT1G16720	0.9168
AT5G15845	AT1G75100	0.9137
AT5G15845	AT2G05070	0.913
AT5G15845	AT3G27050	0.9122
AT5G15845	AT3G08940	0.9021
AT5G15845	AT2G16890	-0.9087
AT5G15845	AT3G59400	0.9379
AT5G15845	AT3G56940	0.9262
AT5G15845	AT3G59410	0.9353
AT5G15845	AT5G15850	0.9894
AT5G15845	AT4G28025	0.9023
AT5G15845	AT5G16380	-0.9003
AT5G15845	AT5G13770	0.9044
AT5G15845	AT3G50820	0.9128
AT5G15845	AT1G44446	0.9243
AT5G15845	AT1G03600	0.9206
AT5G15845	AT2G05310	0.9087
AT5G15845	AT3G26570	0.9069
AT5G15845	AT5G18540	-0.9077
AT5G15845	AT2G45960	0.9042
AT5G15845	AT5G02120	0.9142
AT5G15845	AT4G33666	0.9197
AT5G15845	AT1G03130	0.9141
AT5G15845	AT1G64500	0.9278
AT5G15845	AT5G16400	0.9046
AT5G15845	AT1G07700	0.9116
AT5G15845	AT5G51020	0.9233
AT5G15845	AT3G01550	0.9149
AT5G15845	AT4G34350	0.9369
AT5G15845	AT2G25080	0.9233
AT5G15845	AT5G45680	0.9092
AT5G15845	AT1G75690	0.9085
AT5G15845	AT3G12345	0.9519
AT5G15845	AT1G47240	-0.9133
AT5G15845	AT2G34460	0.9204
AT5G15845	AT2G05100	0.9513
AT2G08665	AT1G23730	0.9282
AT2G08665	AT1G69160	0.9014
AT2G08665	AT1G51402	0.9233
AT2G08665	AT1G52220	0.9554
AT2G08665	AT4G16410	0.9369
AT2G08665	AT4G28750	0.9677
AT2G08665	AT2G30570	0.9615
AT2G08665	AT5G24165	0.9029
AT2G08665	AT4G10340	0.9528
AT2G08665	AT3G01690	0.9142
AT2G08665	AT2G34430	0.929
AT2G08665	AT2G44920	0.9445
AT2G08665	AT1G16720	0.9204
AT2G08665	AT5G67385	0.9147
AT2G08665	AT1G55673	0.9687
AT2G08665	AT1G55670	0.9665
AT2G08665	AT1G75100	0.9306
AT2G08665	AT1G54790	0.9314
AT2G08665	AT1G08380	0.969
AT2G08665	AT1G74470	0.9233
AT2G08665	AT3G10060	0.9172
AT2G08665	AT5G01920	0.9353
AT2G08665	AT2G34420	0.999
AT2G08665	AT4G01995	0.926
AT2G08665	AT3G08940	0.9574
AT2G08665	AT1G32060	0.9285
AT2G08665	AT4G22890	0.9399
AT2G08665	AT1G64720	0.9439
AT2G08665	AT1G55480	0.9258
AT2G08665	AT5G66570	0.9623
AT2G08665	AT5G47840	0.9407
AT2G08665	AT3G47560	0.9321
AT2G08665	AT3G16140	0.9332
AT2G08665	AT3G56940	0.926
AT2G08665	AT1G79040	0.96
AT2G08665	AT1G54350	0.9148
AT2G08665	AT1G29930	0.9334
AT2G08665	AT5G56850	0.9001
AT2G08665	AT5G66190	0.9032
AT2G08665	AT3G47470	0.9719
AT2G08665	AT1G75460	0.9035
AT2G08665	AT1G65230	0.9315
AT2G08665	AT2G46820	0.9329
AT2G08665	AT3G61470	0.9577
AT2G08665	AT4G03280	0.9246
AT2G08665	AT3G23700	0.9265
AT2G08665	AT5G13770	0.9327
AT2G08665	AT4G28755	0.9691
AT2G08665	AT4G05180	0.9404
AT2G08665	AT4G01050	0.9189
AT2G08665	AT3G50820	0.972
AT2G08665	AT4G19170	0.9003
AT2G08665	AT1G23740	0.9213
AT2G08665	AT2G47450	0.9331
AT2G08665	AT5G54270	0.9178
AT2G08665	AT4G04850	0.9206
AT2G08665	AT1G06680	0.9573
AT2G08665	AT3G63540	0.9309
AT2G08665	AT5G19940	0.9224
AT2G08665	AT5G47110	0.9189
AT2G08665	AT1G51110	0.9122
AT2G08665	AT2G26500	0.9431
AT2G08665	AT4G34730	0.9617
AT2G08665	AT1G44446	0.9176
AT2G08665	AT1G20340	0.9456
AT2G08665	AT4G32260	0.9185
AT2G08665	AT1G15820	0.9152
AT2G08665	AT3G54900	0.9525
AT2G08665	AT3G56650	0.9188
AT2G08665	AT1G67740	0.9396
AT2G08665	AT2G20260	0.9389
AT2G08665	AT2G35260	0.9187
AT2G08665	AT1G76450	0.9066
AT2G08665	AT4G38970	0.9042
AT2G08665	AT2G21330	0.9112
AT2G08665	AT1G03130	0.9766
AT2G08665	AT5G38520	0.9372
AT2G08665	AT4G21280	0.953
AT2G08665	AT4G35250	0.9429
AT2G08665	AT2G39730	0.918
AT2G08665	AT3G02690	0.904
AT2G08665	AT1G12250	0.9442
AT2G08665	AT4G14870	0.9374
AT2G08665	AT1G61520	0.9736
AT2G08665	AT1G31330	0.9592
AT2G08665	AT1G50732	0.9197
AT2G08665	AT1G30380	0.9018
AT2G08665	AT4G14540	0.9078
AT2G08665	AT3G46780	0.916
AT2G08665	AT1G74730	0.9024
AT2G08665	AT4G02770	0.9645
AT2G08665	AT3G19800	0.9034
AT2G08665	AT3G54890	0.9625
AT2G08665	AT4G12800	0.9312
AT2G08665	AT4G27700	0.936
AT2G08665	AT1G07700	0.9144
AT2G08665	AT3G26710	0.9059
AT2G08665	AT1G18060	0.9169
AT2G08665	AT1G08747	0.9345
AT2G08665	AT5G01530	0.9361
AT2G08665	AT5G48790	0.9215
AT2G08665	AT5G64040	0.9156
AT2G08665	AT2G25080	0.9304
AT2G08665	AT5G61410	0.9266
AT2G08665	AT1G54500	0.9316
AT2G08665	AT3G50685	0.9329
AT2G08665	AT5G45680	0.9207
AT2G08665	AT1G75350	0.9113
AT2G08665	AT1G14280	0.9161
AT2G08665	AT1G54780	0.9612
AT2G08665	AT5G46110	0.9422
AT2G08665	AT3G12345	0.9189
AT2G08665	AT5G39080	0.9025
AT2G08665	AT2G28605	0.9107
AT2G08665	AT5G57345	0.9148
AT2G08665	AT4G16400	0.9317
AT2G08665	AT1G52230	0.9215
AT2G08665	AT4G09650	0.9196
AT2G08665	AT1G16080	0.9021
AT2G08665	AT3G26650	0.9262
AT2G08665	AT4G05690	0.9051
AT2G08665	AT3G55800	0.9047
AT2G08665	AT2G03750	0.9118
AT2G08665	AT2G06520	0.9462
AT1G07693	AT5G09820	0.9398
AT1G07693	AT3G61870	0.9194
AT1G07693	AT1G11860	0.9109
AT1G07693	AT3G48200	0.9316
AT1G07693	AT4G17600	0.91
AT1G07693	AT1G55673	0.9039
AT1G07693	AT1G55670	0.9047
AT1G07693	AT1G74470	0.9221
AT1G07693	AT3G10060	0.9234
AT1G07693	AT1G32060	0.9254
AT1G07693	AT4G24930	0.9271
AT1G07693	AT1G55480	0.9213
AT1G07693	AT5G47840	0.9071
AT1G07693	AT5G53170	0.9081
AT1G07693	AT3G16140	0.9035
AT1G07693	AT5G66190	0.9127
AT1G07693	AT1G67090	0.9023
AT1G07693	AT2G39470	0.915
AT1G07693	AT2G46820	0.9105
AT1G07693	AT3G59780	0.9146
AT1G07693	AT4G20360	0.912
AT1G07693	AT4G05180	0.9067
AT1G07693	AT1G06680	0.9137
AT1G07693	AT5G47110	0.9145
AT1G07693	AT1G50900	0.9171
AT1G07693	AT3G17040	0.9196
AT1G07693	AT1G67700	0.9011
AT1G07693	AT1G67740	0.9114
AT1G07693	AT3G01480	0.9414
AT1G07693	AT1G04420	0.9066
AT1G07693	AT1G76450	0.9116
AT1G07693	AT2G21330	0.9023
AT1G07693	AT5G38520	0.9093
AT1G07693	AT1G44575	0.9272
AT1G07693	AT4G26520	0.9139
AT1G07693	AT2G01590	0.911
AT1G07693	AT1G31330	0.9076
AT1G07693	AT4G25080	0.9043
AT1G07693	AT4G18370	0.9106
AT1G07693	AT5G01530	0.9219
AT1G07693	AT3G18890	0.9167
AT1G07693	AT1G77490	0.9052
AT1G07693	AT2G28605	0.9014
AT1G07693	AT2G23670	0.924
AT1G07693	AT4G09650	0.9269
AT1G07693	AT5G23060	0.9127
AT1G07693	AT3G26650	0.9253
AT1G07693	AT3G55800	0.9257
AT1G07693	AT2G03750	0.9245
AT1G07693	AT2G06520	0.9116
AT4G20362	AT5G09820	0.9074
AT4G20362	AT5G23120	0.9019
AT4G20362	AT1G75500	0.938
AT4G20362	AT3G61870	0.9429
AT4G20362	AT4G16410	0.9251
AT4G20362	AT4G28750	0.9193
AT4G20362	AT1G17220	0.9036
AT4G20362	AT5G24165	0.9024
AT4G20362	AT1G68010	0.9243
AT4G20362	AT3G48200	0.9308
AT4G20362	AT4G17600	0.9329
AT4G20362	AT1G55673	0.9176
AT4G20362	AT1G55670	0.9119
AT4G20362	AT1G08380	0.9288
AT4G20362	AT1G74470	0.9036
AT4G20362	AT5G01920	0.9146
AT4G20362	AT1G31800	0.9085
AT4G20362	AT1G21050	0.9027
AT4G20362	AT1G32060	0.9219
AT4G20362	AT5G04140	0.9025
AT4G20362	AT1G32470	0.9217
AT4G20362	AT5G14660	0.9141
AT4G20362	AT4G22890	0.9194
AT4G20362	AT5G19220	0.9226
AT4G20362	AT1G55480	0.9108
AT4G20362	AT3G48420	0.9342
AT4G20362	AT2G41680	0.9106
AT4G20362	AT3G12780	0.9171
AT4G20362	AT3G16140	0.9375
AT4G20362	AT1G54350	0.9044
AT4G20362	AT5G66190	0.9468
AT4G20362	AT1G71500	0.927
AT4G20362	AT1G65230	0.911
AT4G20362	AT1G42970	0.9581
AT4G20362	AT4G20360	0.9986
AT4G20362	AT3G54050	0.9668
AT4G20362	AT4G03280	0.9418
AT4G20362	AT5G30510	0.9224
AT4G20362	AT3G23700	0.9015
AT4G20362	AT4G28755	0.9209
AT4G20362	AT4G05180	0.9351
AT4G20362	AT5G16710	0.9168
AT4G20362	AT4G10300	0.9087
AT4G20362	AT4G01150	0.9271
AT4G20362	AT2G47450	0.9273
AT4G20362	AT1G06680	0.912
AT4G20362	AT1G73885	0.9029
AT4G20362	AT3G63540	0.9045
AT4G20362	AT5G19940	0.921
AT4G20362	AT5G47110	0.9477
AT4G20362	AT4G34730	0.9083
AT4G20362	AT5G57930	0.9216
AT4G20362	AT4G32260	0.9312
AT4G20362	AT3G54900	0.9198
AT4G20362	AT1G67700	0.9454
AT4G20362	AT2G35410	0.9459
AT4G20362	AT1G15980	0.9258
AT4G20362	AT1G67740	0.9079
AT4G20362	AT3G01480	0.9347
AT4G20362	AT3G51820	0.9337
AT4G20362	AT1G35340	0.9079
AT4G20362	AT2G20260	0.9221
AT4G20362	AT2G44870	0.9005
AT4G20362	AT1G76450	0.9351
AT4G20362	AT3G24430	0.9174
AT4G20362	AT4G38970	0.9556
AT4G20362	AT2G21330	0.9183
AT4G20362	AT5G38520	0.9173
AT4G20362	AT4G21280	0.9127
AT4G20362	AT1G32080	0.9021
AT4G20362	AT4G13500	0.9058
AT4G20362	AT1G44575	0.9072
AT4G20362	AT3G16250	0.9117
AT4G20362	AT1G09340	0.9332
AT4G20362	AT1G31330	0.9021
AT4G20362	AT3G63490	0.9329
AT4G20362	AT4G14890	0.915
AT4G20362	AT4G24770	0.9184
AT4G20362	AT4G14540	0.9152
AT4G20362	AT1G44920	0.9167
AT4G20362	AT3G02730	0.9221
AT4G20362	AT4G02770	0.9152
AT4G20362	AT4G12800	0.9453
AT4G20362	AT5G44650	0.9006
AT4G20362	AT1G03630	0.9072
AT4G20362	AT3G26710	0.9124
AT4G20362	AT1G32220	0.9337
AT4G20362	AT1G08747	0.9116
AT4G20362	AT5G01530	0.9434
AT4G20362	AT5G48790	0.9064
AT4G20362	AT1G73655	0.9265
AT4G20362	AT5G07020	0.9079
AT4G20362	AT1G54500	0.9202
AT4G20362	AT5G45390	0.9153
AT4G20362	AT1G77490	0.9176
AT4G20362	AT5G46110	0.9401
AT4G20362	AT5G59250	0.9201
AT4G20362	AT2G28605	0.9035
AT4G20362	AT4G16400	0.9185
AT4G20362	AT4G09650	0.92
AT4G20362	AT5G23060	0.9629
AT4G20362	AT4G04640	0.9511
AT4G20362	AT3G26650	0.9247
AT4G20362	AT3G55800	0.9391
AT4G20362	AT2G03750	0.9107
AT1G05207	AT3G16130	0.9308
AT1G05207	AT1G51400	0.9121
AT1G05207	AT1G51402	0.9361
AT1G05207	AT3G61870	0.9089
AT1G05207	AT1G52220	0.9325
AT1G05207	AT4G16410	0.9007
AT1G05207	AT4G28750	0.9382
AT1G05207	AT5G38410	0.9059
AT1G05207	AT2G30570	0.9316
AT1G05207	AT4G34220	0.9005
AT1G05207	AT4G10340	0.9797
AT1G05207	AT2G34430	0.9031
AT1G05207	AT3G48200	0.9146
AT1G05207	AT1G55673	0.9604
AT1G05207	AT1G55670	0.9637
AT1G05207	AT1G54790	0.9082
AT1G05207	AT5G08050	0.9046
AT1G05207	AT1G08380	0.9271
AT1G05207	AT2G05070	0.9409
AT1G05207	AT1G74470	0.9436
AT1G05207	AT3G10060	0.9428
AT1G05207	AT5G01920	0.9001
AT1G05207	AT2G34420	0.9448
AT1G05207	AT3G08940	0.9645
AT1G05207	AT1G32060	0.9362
AT1G05207	AT1G52240	0.9368
AT1G05207	AT4G22890	0.9135
AT1G05207	AT4G24930	0.9119
AT1G05207	AT1G55480	0.9386
AT1G05207	AT5G66570	0.9424
AT1G05207	AT1G26761	0.9054
AT1G05207	AT5G47840	0.9566
AT1G05207	AT3G59400	0.9155
AT1G05207	AT1G76100	0.9343
AT1G05207	AT3G47560	0.9537
AT1G05207	AT2G01755	0.9012
AT1G05207	AT3G16140	0.9191
AT1G05207	AT3G56940	0.9623
AT1G05207	AT3G59410	0.929
AT1G05207	AT1G29930	0.9675
AT1G05207	AT5G13630	0.9206
AT1G05207	AT5G66190	0.9021
AT1G05207	AT3G47470	0.9366
AT1G05207	AT1G67090	0.9556
AT1G05207	AT1G65230	0.9176
AT1G05207	AT5G06290	0.9295
AT1G05207	AT3G28040	0.9122
AT1G05207	AT2G39470	0.9087
AT1G05207	AT4G09010	0.9275
AT1G05207	AT2G46820	0.9511
AT1G05207	AT5G42070	0.9347
AT1G05207	AT3G59780	0.9144
AT1G05207	AT2G42220	0.9543
AT1G05207	AT3G61470	0.9197
AT1G05207	AT4G03280	0.9091
AT1G05207	AT1G19150	0.9079
AT1G05207	AT5G13770	0.9094
AT1G05207	AT4G28755	0.9271
AT1G05207	AT4G05180	0.9359
AT1G05207	AT1G64510	0.9038
AT1G05207	AT4G01050	0.9394
AT1G05207	AT3G50820	0.9446
AT1G05207	AT5G54270	0.9711
AT1G05207	AT4G25050	0.9122
AT1G05207	AT1G06680	0.9638
AT1G05207	AT5G47110	0.9074
AT1G05207	AT1G51110	0.9206
AT1G05207	AT2G26500	0.9138
AT1G05207	AT1G50900	0.9558
AT1G05207	AT4G34730	0.9228
AT1G05207	AT1G44446	0.9068
AT1G05207	AT1G20340	0.9787
AT1G05207	AT1G15820	0.98
AT1G05207	AT1G03600	0.9081
AT1G05207	AT3G17040	0.9326
AT1G05207	AT3G54900	0.9018
AT1G05207	AT3G56650	0.9257
AT1G05207	AT1G67740	0.9656
AT1G05207	AT3G01480	0.9182
AT1G05207	AT5G52970	0.9017
AT1G05207	AT1G29910	0.9547
AT1G05207	AT3G08920	0.936
AT1G05207	AT1G04420	0.9069
AT1G05207	AT2G20260	0.9261
AT1G05207	AT2G35260	0.9267
AT1G05207	AT1G76450	0.9067
AT1G05207	AT1G03130	0.9444
AT1G05207	AT5G38520	0.9462
AT1G05207	AT4G21280	0.9457
AT1G05207	AT4G35250	0.908
AT1G05207	AT1G44575	0.944
AT1G05207	AT1G32550	0.9015
AT1G05207	AT3G02690	0.9219
AT1G05207	AT5G16400	0.9249
AT1G05207	AT1G12900	0.9545
AT1G05207	AT1G21500	0.9043
AT1G05207	AT1G61520	0.9161
AT1G05207	AT2G01590	0.9092
AT1G05207	AT1G31330	0.9743
AT1G05207	AT2G21170	0.9042
AT1G05207	AT1G30380	0.9353
AT1G05207	AT3G46780	0.9636
AT1G05207	AT1G74730	0.958
AT1G05207	AT4G02770	0.951
AT1G05207	AT3G54890	0.9757
AT1G05207	AT4G27700	0.9179
AT1G05207	AT1G18060	0.9066
AT1G05207	AT4G25080	0.961
AT1G05207	AT1G08747	0.9221
AT1G05207	AT5G01530	0.9614
AT1G05207	AT5G48790	0.9023
AT1G05207	AT5G64040	0.9589
AT1G05207	AT2G25080	0.9023
AT1G05207	AT5G61410	0.9262
AT1G05207	AT5G45680	0.9465
AT1G05207	AT1G75690	0.9269
AT1G05207	AT1G75350	0.9122
AT1G05207	AT4G15560	0.942
AT1G05207	AT1G77490	0.9111
AT1G05207	AT5G46110	0.9071
AT1G05207	AT3G12345	0.9077
AT1G05207	AT3G21055	0.9344
AT1G05207	AT2G28605	0.9008
AT1G05207	AT4G16400	0.9057
AT1G05207	AT1G52230	0.9643
AT1G05207	AT2G23670	0.9192
AT1G05207	AT4G09650	0.959
AT1G05207	AT2G05100	0.9208
AT1G05207	AT3G26650	0.9353
AT1G05207	AT4G05690	0.9248
AT1G05207	AT3G55800	0.9124
AT1G05207	AT2G03750	0.9385
AT1G05207	AT2G06520	0.9593
AT3G08795	AT3G02720	0.9171
AT3G08795	AT1G23730	0.9275
AT3G08795	AT1G51402	0.9345
AT3G08795	AT1G52220	0.923
AT3G08795	AT4G16410	0.9305
AT3G08795	AT4G28750	0.9446
AT3G08795	AT2G30570	0.9351
AT3G08795	AT4G10340	0.9556
AT3G08795	AT2G44920	0.9092
AT3G08795	AT1G16720	0.914
AT3G08795	AT5G67385	0.9308
AT3G08795	AT1G55673	0.9552
AT3G08795	AT1G55670	0.9495
AT3G08795	AT1G75100	0.9283
AT3G08795	AT1G54790	0.9085
AT3G08795	AT1G08380	0.9336
AT3G08795	AT1G74470	0.9344
AT3G08795	AT5G01920	0.9281
AT3G08795	AT2G34420	0.9518
AT3G08795	AT3G08940	0.9582
AT3G08795	AT1G32060	0.9139
AT3G08795	AT1G66130	0.9058
AT3G08795	AT4G22890	0.9334
AT3G08795	AT1G64720	0.9042
AT3G08795	AT1G55480	0.9383
AT3G08795	AT5G66570	0.9357
AT3G08795	AT5G47840	0.9256
AT3G08795	AT3G47560	0.9362
AT3G08795	AT3G56940	0.9594
AT3G08795	AT1G79040	0.9228
AT3G08795	AT3G59410	0.9279
AT3G08795	AT1G29930	0.9119
AT3G08795	AT3G47470	0.945
AT3G08795	AT1G65230	0.9286
AT3G08795	AT2G46820	0.9158
AT3G08795	AT5G15850	0.9243
AT3G08795	AT3G61470	0.9325
AT3G08795	AT4G03280	0.9289
AT3G08795	AT3G23700	0.9202
AT3G08795	AT5G13770	0.9159
AT3G08795	AT4G28755	0.9486
AT3G08795	AT4G05180	0.9185
AT3G08795	AT4G01050	0.9275
AT3G08795	AT3G50820	0.9726
AT3G08795	AT1G23740	0.93
AT3G08795	AT2G47450	0.9098
AT3G08795	AT5G54270	0.9233
AT3G08795	AT4G04850	0.9228
AT3G08795	AT1G06680	0.9371
AT3G08795	AT2G26500	0.9066
AT3G08795	AT4G34730	0.9471
AT3G08795	AT1G44446	0.9347
AT3G08795	AT1G20340	0.9447
AT3G08795	AT1G15820	0.9077
AT3G08795	AT3G54900	0.9321
AT3G08795	AT3G56650	0.9049
AT3G08795	AT1G67740	0.9191
AT3G08795	AT2G35260	0.9258
AT3G08795	AT1G76450	0.9044
AT3G08795	AT4G38970	0.9116
AT3G08795	AT2G21330	0.9095
AT3G08795	AT1G03130	0.9678
AT3G08795	AT5G38520	0.9181
AT3G08795	AT4G21280	0.9431
AT3G08795	AT4G35250	0.933
AT3G08795	AT1G44575	0.9126
AT3G08795	AT2G39730	0.9176
AT3G08795	AT3G02690	0.9173
AT3G08795	AT1G12900	0.9186
AT3G08795	AT1G12250	0.9237
AT3G08795	AT1G61520	0.949
AT3G08795	AT1G31330	0.9381
AT3G08795	AT3G46780	0.9141
AT3G08795	AT1G74730	0.9164
AT3G08795	AT4G02770	0.9299
AT3G08795	AT3G19800	0.9002
AT3G08795	AT3G54890	0.9386
AT3G08795	AT4G12800	0.909
AT3G08795	AT1G07700	0.9198
AT3G08795	AT3G26710	0.9311
AT3G08795	AT1G18060	0.9183
AT3G08795	AT4G30950	0.9234
AT3G08795	AT1G08747	0.9308
AT3G08795	AT5G01530	0.9338
AT3G08795	AT5G48790	0.923
AT3G08795	AT2G21210	0.9081
AT3G08795	AT5G64040	0.9046
AT3G08795	AT2G25080	0.9448
AT3G08795	AT5G61410	0.9222
AT3G08795	AT1G54500	0.9107
AT3G08795	AT5G45680	0.9364
AT3G08795	AT4G15560	0.9087
AT3G08795	AT1G14280	0.9047
AT3G08795	AT1G54780	0.9381
AT3G08795	AT5G46110	0.9406
AT3G08795	AT3G12345	0.9433
AT3G08795	AT4G16400	0.9199
AT3G08795	AT1G52230	0.9167
AT3G08795	AT4G09650	0.9137
AT3G08795	AT1G16080	0.9136
AT3G08795	AT2G05100	0.9152
AT3G08795	AT3G26650	0.9229
AT3G08795	AT4G05690	0.9153
AT3G08795	AT2G03750	0.903
AT3G08795	AT2G06520	0.9098
AT3G09905	AT1G22910	0.9192
AT3G09905	AT2G04842	0.9009
AT3G09905	AT5G23120	0.915
AT3G09905	AT3G56010	0.9012
AT3G09905	AT1G18730	0.905
AT3G09905	AT1G50320	0.9434
AT3G09905	AT1G31490	-0.9018
AT3G09905	AT3G19850	0.9074
AT3G09905	AT4G24090	0.9072
AT3G09905	AT1G63360	0.9027
AT3G09905	AT1G48030	0.9218
AT3G09905	AT1G60260	0.9131
AT3G09905	AT3G43800	0.9336
AT3G09905	AT1G01790	0.9249
AT3G09905	AT5G47060	-0.9093
AT3G09905	AT5G58140	0.9033
AT3G09905	AT2G36120	0.9066
AT3G09905	AT5G08650	0.9619
AT3G09905	AT1G67480	0.9506
AT3G09905	AT5G38660	0.9527
AT3G09905	AT1G63970	0.9183
AT3G09905	AT4G35270	0.9043
AT3G09905	AT3G04730	0.9049
AT3G09905	AT4G33010	0.9362
AT3G09905	AT2G30950	0.9378
AT3G09905	AT5G60920	0.9105
AT3G09905	AT1G65490	0.9027
AT3G09905	AT2G45180	0.9119
AT3G09905	AT5G04140	0.9073
AT3G09905	AT1G65260	0.9155
AT3G09905	AT2G25650	-0.9155
AT3G09905	AT2G27680	0.9306
AT3G09905	AT1G16260	0.9201
AT3G09905	AT3G55040	0.9148
AT3G09905	AT5G38990	0.9207
AT3G09905	AT5G63020	0.9289
AT3G09905	AT3G15360	0.9458
AT3G09905	AT5G21430	0.9141
AT3G09905	AT1G71500	0.9012
AT3G09905	AT1G65486	0.9106
AT3G09905	AT1G31580	0.9273
AT3G09905	AT2G38710	-0.908
AT3G09905	AT2G42770	0.9262
AT3G09905	AT3G01680	0.9195
AT3G09905	AT2G20180	0.9071
AT3G09905	AT1G49750	0.9519
AT3G09905	AT1G10900	0.9183
AT3G09905	AT2G38880	-0.9103
AT3G09905	AT2G30390	0.9124
AT3G09905	AT3G55250	0.9096
AT3G09905	AT4G00165	0.9204
AT3G09905	AT3G63140	0.9484
AT3G09905	AT3G55130	0.9067
AT3G09905	AT3G57190	0.9259
AT3G09905	AT5G52780	0.9263
AT3G09905	AT5G10470	0.9495
AT3G09905	AT2G28800	0.9534
AT3G09905	AT4G27600	0.9307
AT3G09905	AT3G10670	0.9097
AT3G09905	AT3G51920	0.9145
AT3G09905	AT1G72500	0.9093
AT3G09905	AT3G59060	0.9343
AT3G09905	AT2G09675	0.9057
AT3G09905	AT1G75390	-0.9016
AT3G09905	AT5G35630	0.9647
AT3G09905	AT5G37360	0.9104
AT3G09905	AT2G35960	0.9167
AT3G09905	AT1G23010	-0.9144
AT3G09905	AT3G11090	0.9294
AT3G09905	AT5G61270	0.9155
AT3G09905	AT5G60600	0.9113
AT3G09905	AT1G23080	0.9221
AT3G09905	AT3G44630	0.9418
AT3G09905	AT3G44635	0.9445
AT3G09905	AT1G53490	-0.9046
AT3G09905	AT3G22060	0.9116
AT3G09905	AT2G36430	0.9269
AT3G09905	AT1G76760	-0.9108
AT3G09905	AT5G42270	0.9198
AT3G09905	AT3G26900	0.9157
AT3G09905	AT5G54290	0.9093
AT3G09905	AT1G62630	0.9134
AT3G09905	AT1G80380	0.9255
AT3G09905	AT1G45474	0.9318
AT3G09905	AT1G54040	0.9381
AT3G09905	AT4G33470	0.9073
AT3G09905	AT3G50750	0.9165
AT3G09905	AT1G37130	0.9148
AT3G09905	AT1G16880	0.909
AT3G09905	AT1G03680	0.9008
AT3G09905	AT1G02910	0.9319
AT3G09905	AT1G70410	0.9214
AT3G09905	AT4G27540	-0.9104
AT3G09905	AT1G32160	0.9023
AT3G09905	AT2G30520	0.9081
AT3G09905	AT4G28740	0.921
AT3G09905	AT1G08427	-0.9116
AT3G09905	AT1G76080	0.9184
AT3G09905	AT2G20570	0.9254
AT3G09905	AT3G14415	0.9478
AT3G09905	AT1G72300	0.9227
AT3G09905	AT2G43910	0.9334
AT3G09905	AT2G24790	0.9008
AT3G09905	AT1G04640	0.9518
AT3G09905	AT1G33600	0.9066
AT3G09905	AT4G15545	0.919
AT3G09905	AT3G27925	0.9262
AT3G09905	AT3G25690	0.9407
AT3G09905	AT1G69730	0.9362
AT3G09905	AT1G61190	0.9479
AT3G09905	AT3G45780	0.9284
AT3G09905	AT1G67900	0.9001
AT3G09905	AT1G18170	0.9424
AT3G09905	AT3G51600	0.9187
AT3G09905	AT4G37930	0.9247
AT3G09905	AT4G34190	0.9062
AT3G09905	AT1G31190	0.9046
AT3G09905	AT5G58330	0.9213
AT3G09905	AT4G31850	0.9404
AT3G09905	AT5G13650	0.9452
AT3G09905	AT1G62750	0.9414
AT3G09905	AT2G09395	0.9412
AT3G09905	AT2G29650	0.9178
AT3G09905	AT1G27480	0.9336
AT3G09905	AT5G42750	0.9074
AT3G09905	AT2G28130	-0.9006
AT3G09905	AT4G09030	-0.9164
AT3G09905	AT1G65845	0.9079
AT3G09905	AT4G09035	-0.9118
AT3G09905	AT4G12250	-0.9159
AT3G09905	AT5G57660	0.9243
AT3G09905	AT5G11420	0.9242
AT3G09905	AT2G27050	0.9103
AT3G09905	AT1G33590	0.9117
AT3G09905	AT5G46490	0.9233
AT3G09905	AT4G23180	0.9283
AT3G09905	AT3G26230	0.9034
AT3G09905	AT1G56500	0.9137
AT3G09905	AT2G33855	0.9498
AT3G09905	AT2G32480	0.9064
AT3G09905	AT3G56060	0.9001
AT3G09905	AT2G01110	0.9523
AT3G09905	AT1G66970	0.9493
AT3G09905	AT1G72930	0.9509
AT3G09905	AT4G16990	0.9666
AT3G09905	AT4G01690	0.9132
AT3G09905	AT2G43945	0.9155
AT3G09905	AT4G19530	0.9418
AT5G07885	AT3G61870	0.9042
AT5G07885	AT1G11860	0.9059
AT5G07885	AT4G10340	0.931
AT5G07885	AT3G48200	0.9138
AT5G07885	AT4G17600	0.9014
AT5G07885	AT1G55673	0.9183
AT5G07885	AT1G55670	0.9245
AT5G07885	AT1G74470	0.9466
AT5G07885	AT3G10060	0.9155
AT5G07885	AT3G08940	0.9083
AT5G07885	AT1G32060	0.9277
AT5G07885	AT4G24930	0.9076
AT5G07885	AT5G19220	0.9086
AT5G07885	AT5G66570	0.9041
AT5G07885	AT5G47840	0.9094
AT5G07885	AT3G47560	0.9002
AT5G07885	AT3G16140	0.9023
AT5G07885	AT1G29930	0.9402
AT5G07885	AT5G66190	0.9073
AT5G07885	AT1G67090	0.9109
AT5G07885	AT4G09010	0.9046
AT5G07885	AT2G46820	0.9153
AT5G07885	AT3G59780	0.9342
AT5G07885	AT2G42220	0.9236
AT5G07885	AT3G61470	0.9025
AT5G07885	AT4G05180	0.9202
AT5G07885	AT4G01050	0.9213
AT5G07885	AT5G54270	0.9003
AT5G07885	AT1G06680	0.9286
AT5G07885	AT5G47110	0.9094
AT5G07885	AT1G50900	0.9213
AT5G07885	AT1G20340	0.9129
AT5G07885	AT5G02160	0.9162
AT5G07885	AT1G15820	0.9146
AT5G07885	AT3G17040	0.9375
AT5G07885	AT1G67700	0.9145
AT5G07885	AT5G36170	0.9082
AT5G07885	AT3G56650	0.9317
AT5G07885	AT1G67740	0.9202
AT5G07885	AT3G01480	0.9437
AT5G07885	AT1G29910	0.9278
AT5G07885	AT3G08920	0.9058
AT5G07885	AT1G04420	0.9215
AT5G07885	AT2G20260	0.9082
AT5G07885	AT2G35260	0.9302
AT5G07885	AT1G76450	0.9064
AT5G07885	AT5G38520	0.9174
AT5G07885	AT1G44575	0.9049
AT5G07885	AT1G12900	0.9241
AT5G07885	AT2G01590	0.9068
AT5G07885	AT1G31330	0.9258
AT5G07885	AT4G14890	0.9073
AT5G07885	AT3G46780	0.9156
AT5G07885	AT5G52100	0.9288
AT5G07885	AT4G02770	0.9222
AT5G07885	AT3G54890	0.9169
AT5G07885	AT4G27700	0.9157
AT5G07885	AT4G25080	0.9246
AT5G07885	AT4G18370	0.9205
AT5G07885	AT5G01530	0.931
AT5G07885	AT4G15560	0.9152
AT5G07885	AT3G18890	0.9189
AT5G07885	AT1G77490	0.9057
AT5G07885	AT2G28605	0.9084
AT5G07885	AT1G52230	0.9126
AT5G07885	AT1G72640	0.9169
AT5G07885	AT4G09650	0.923
AT5G07885	AT5G23060	0.9154
AT5G07885	AT3G26650	0.9281
AT5G07885	AT4G05690	0.9033
AT5G07885	AT2G03750	0.9145
AT5G07885	AT2G06520	0.9241
AT3G09985	AT5G23120	0.9291
AT3G09985	AT4G24090	0.9082
AT3G09985	AT2G23390	0.9282
AT3G09985	AT1G12800	0.927
AT3G09985	AT1G48030	0.9005
AT3G09985	AT1G17220	0.9127
AT3G09985	AT5G24165	0.9059
AT3G09985	AT1G55370	0.9011
AT3G09985	AT5G08650	0.9064
AT3G09985	AT5G04140	0.9038
AT3G09985	AT5G46420	0.9144
AT3G09985	AT4G36390	0.9031
AT3G09985	AT1G71500	0.9189
AT3G09985	AT2G21530	0.9179
AT3G09985	AT5G14260	0.9382
AT3G09985	AT3G55250	0.9103
AT3G09985	AT3G54050	0.92
AT3G09985	AT5G30510	0.9403
AT3G09985	AT3G23700	0.9031
AT3G09985	AT2G28800	0.901
AT3G09985	AT4G27600	0.9321
AT3G09985	AT3G11945	0.9093
AT3G09985	AT5G35630	0.9081
AT3G09985	AT1G73885	0.9393
AT3G09985	AT5G19940	0.9323
AT3G09985	AT5G57930	0.9448
AT3G09985	AT2G18710	0.9241
AT3G09985	AT5G53490	0.9214
AT3G09985	AT1G67700	0.9122
AT3G09985	AT3G26900	0.9092
AT3G09985	AT2G34860	0.9378
AT3G09985	AT4G01800	0.9115
AT3G09985	AT2G35410	0.9104
AT3G09985	AT1G03680	0.9284
AT3G09985	AT3G63490	0.9578
AT3G09985	AT4G35450	0.9271
AT3G09985	AT5G07860	0.915
AT3G09985	AT4G37930	0.9014
AT3G09985	AT4G34190	0.9351
AT3G09985	AT3G02730	0.9132
AT3G09985	AT4G12800	0.9149
AT3G09985	AT1G03630	0.9258
AT3G09985	AT4G31850	0.9003
AT3G09985	AT1G62750	0.9148
AT3G09985	AT3G09210	0.926
AT3G09985	AT1G73655	0.9049
AT3G09985	AT1G56500	0.9043
AT3G09985	AT4G04640	0.933
AT1G05317	AT4G29810	0.9033
AT1G05317	AT2G41900	0.9122
AT1G05317	AT3G20410	0.9122
AT1G05317	AT4G22260	0.9351
AT1G05317	AT1G28230	0.9008
AT1G05317	AT5G57580	0.9038
AT1G05317	AT3G04240	0.9059
AT1G05317	AT4G13920	0.9058
AT1G05317	AT2G17130	0.9402
AT1G05317	AT5G03630	0.9134
AT1G05317	AT5G04020	0.9207
AT1G05317	AT5G26030	0.9014
AT1G05317	AT3G10380	0.9131
AT1G05317	AT3G03560	0.923
AT1G05317	AT2G30870	0.9091
AT1G05317	AT4G26910	0.9296
AT1G05317	AT1G10050	0.9221
AT1G05317	AT4G39080	0.9144
AT1G05317	AT4G21570	0.9157
AT1G05317	AT2G22500	0.9078
AT1G05317	AT3G10500	0.9062
AT1G05317	AT2G01650	0.9068
AT1G05317	AT1G78900	0.9353
AT1G05317	AT3G45620	0.9226
AT1G05317	AT5G03290	0.9202
AT1G05317	AT5G17910	0.9094
AT1G05317	AT3G52880	0.9102
AT1G05317	AT3G01040	0.9121
AT1G05317	AT3G13050	0.9001
AT1G05317	AT5G49890	0.9173
AT1G05317	AT4G31170	0.9069
AT1G05317	AT4G14220	0.9192
AT1G05317	AT4G29210	0.9043
AT1G05317	AT1G65540	0.9271
AT1G05317	AT1G17744	0.9593
AT1G05317	AT1G17745	0.9483
AT1G05317	AT5G64430	0.9039
AT1G05317	AT5G13160	0.9109
AT1G05317	AT3G26600	0.9097
AT1G05317	AT4G37640	0.9035
AT1G05317	AT5G56350	0.9284
AT1G05317	AT5G39570	0.93
AT1G05317	AT3G15730	0.9306
AT1G05317	AT1G20260	0.9235
AT1G05317	AT5G13440	0.9097
AT1G05317	AT4G35260	0.9134
AT1G05317	AT3G13410	0.9167
AT1G05317	AT5G08430	-0.904
AT1G05317	AT4G26970	0.9312
AT1G05317	AT3G10370	0.9086
AT1G05317	AT1G03080	0.9252
AT1G05317	AT1G14000	0.9144
AT1G05317	AT1G29340	0.907
AT1G05317	AT3G20720	0.9077
AT1G05317	AT5G54310	0.9045
AT1G05317	AT3G29400	0.9025
AT1G05317	AT2G20010	0.9096
AT1G05317	AT1G79340	0.9523
AT1G05317	AT5G04920	0.9044
AT1G09927	AT1G50910	0.9019
AT1G09927	AT4G26555	0.9024
AT1G09927	AT3G15190	0.9482
AT1G09927	AT5G08050	0.9233
AT1G09927	AT1G79850	0.9843
AT1G09927	AT3G55330	0.901
AT1G09927	AT4G24930	0.9119
AT1G09927	AT3G13120	0.9336
AT1G09927	AT1G26761	0.9078
AT1G09927	AT4G17560	0.9233
AT1G09927	AT2G24090	0.9614
AT1G09927	AT1G60950	0.9385
AT1G09927	AT5G54600	0.9349
AT1G09927	AT5G65220	0.905
AT1G09927	AT3G27850	0.9262
AT1G09927	AT1G67090	0.9027
AT1G09927	AT5G06290	0.9117
AT1G09927	AT4G09010	0.9033
AT1G09927	AT3G59780	0.9027
AT1G09927	AT1G60000	0.9016
AT1G09927	AT2G47940	0.9057
AT1G09927	AT1G64510	0.9604
AT1G09927	AT3G25660	0.9221
AT1G09927	AT2G36000	0.9267
AT1G09927	AT2G43030	0.9614
AT1G09927	AT2G20890	0.9275
AT1G09927	AT1G74970	0.9515
AT1G09927	AT5G47190	0.9367
AT1G09927	AT3G27160	0.9297
AT1G09927	AT3G25920	0.9077
AT1G09927	AT1G48350	0.9456
AT1G09927	AT3G56910	0.9551
AT1G09927	AT5G52970	0.9007
AT1G09927	AT5G40950	0.9581
AT1G09927	AT1G04420	0.9107
AT1G09927	AT5G17870	0.9725
AT1G09927	AT4G01310	0.955
AT1G09927	AT2G38140	0.961
AT1G09927	AT4G39040	0.9167
AT1G09927	AT1G35680	0.9665
AT1G09927	AT2G33450	0.9044
AT1G09927	AT1G07320	0.949
AT1G09927	AT3G54210	0.9413
AT1G09927	AT3G62030	0.9307
AT1G09927	AT5G52100	0.911
AT1G09927	AT3G27830	0.9676
AT1G09927	AT1G29070	0.9349
AT1G09927	AT3G08785	0.9605
AT1G09927	AT1G78630	0.9435
AT1G09927	AT2G33800	0.9301
AT1G09927	AT4G25080	0.9123
AT1G09927	AT4G18480	0.9407
AT1G09927	AT2G29180	0.9028
AT1G09927	AT5G14320	0.9384
AT1G09927	AT1G32990	0.9551
AT1G09927	AT3G21055	0.9225
AT1G09927	AT2G23670	0.9021
AT1G09927	AT1G72640	0.9025
AT1G09927	AT1G60600	0.9217
AT1G09927	AT5G13510	0.9563
AT5G02095	AT3G16130	0.9154
AT5G02095	AT3G61870	0.9183
AT5G02095	AT4G28750	0.9105
AT5G02095	AT4G10340	0.9243
AT5G02095	AT3G48200	0.9133
AT5G02095	AT1G55673	0.9232
AT5G02095	AT1G55670	0.9262
AT5G02095	AT5G08050	0.9044
AT5G02095	AT3G10060	0.9086
AT5G02095	AT1G32060	0.9177
AT5G02095	AT4G24930	0.9431
AT5G02095	AT1G55480	0.9245
AT5G02095	AT5G47840	0.9284
AT5G02095	AT3G47560	0.9012
AT5G02095	AT1G60950	0.9046
AT5G02095	AT5G26820	0.9067
AT5G02095	AT3G16140	0.916
AT5G02095	AT3G56940	0.9015
AT5G02095	AT5G65220	0.9053
AT5G02095	AT3G27850	0.9117
AT5G02095	AT1G67090	0.9378
AT5G02095	AT1G65230	0.9118
AT5G02095	AT5G06290	0.9491
AT5G02095	AT4G09010	0.912
AT5G02095	AT2G46820	0.9293
AT5G02095	AT5G42070	0.9166
AT5G02095	AT3G59780	0.9152
AT5G02095	AT4G20360	0.9044
AT5G02095	AT2G42220	0.9157
AT5G02095	AT4G28755	0.9002
AT5G02095	AT4G05180	0.9133
AT5G02095	AT1G64510	0.9299
AT5G02095	AT4G01050	0.9113
AT5G02095	AT4G02530	0.9389
AT5G02095	AT5G54270	0.9031
AT5G02095	AT1G06680	0.9211
AT5G02095	AT2G20890	0.9168
AT5G02095	AT1G50900	0.9608
AT5G02095	AT4G34730	0.9035
AT5G02095	AT1G20340	0.9391
AT5G02095	AT1G15820	0.9224
AT5G02095	AT1G74970	0.9183
AT5G02095	AT3G17040	0.9051
AT5G02095	AT5G47190	0.9027
AT5G02095	AT1G67740	0.9446
AT5G02095	AT3G01480	0.9271
AT5G02095	AT5G52970	0.9046
AT5G02095	AT1G04420	0.9269
AT5G02095	AT2G20260	0.9031
AT5G02095	AT2G21330	0.9021
AT5G02095	AT5G38520	0.9248
AT5G02095	AT4G21280	0.9252
AT5G02095	AT1G44575	0.9431
AT5G02095	AT1G32550	0.9263
AT5G02095	AT1G12900	0.9293
AT5G02095	AT1G07320	0.902
AT5G02095	AT1G31330	0.9336
AT5G02095	AT2G21170	0.922
AT5G02095	AT3G54210	0.9237
AT5G02095	AT4G24770	0.9021
AT5G02095	AT3G46780	0.9092
AT5G02095	AT1G74730	0.928
AT5G02095	AT4G02770	0.928
AT5G02095	AT3G54890	0.9337
AT5G02095	AT3G27830	0.9372
AT5G02095	AT1G32220	0.92
AT5G02095	AT4G25080	0.9299
AT5G02095	AT4G18480	0.9187
AT5G02095	AT1G08747	0.9113
AT5G02095	AT5G01530	0.9385
AT5G02095	AT5G64040	0.9141
AT5G02095	AT5G45680	0.9021
AT5G02095	AT1G75350	0.9335
AT5G02095	AT3G18890	0.9052
AT5G02095	AT1G77490	0.9152
AT5G02095	AT3G21055	0.907
AT5G02095	AT4G16400	0.9035
AT5G02095	AT1G52230	0.9313
AT5G02095	AT2G23670	0.9334
AT5G02095	AT4G09650	0.9568
AT5G02095	AT5G13510	0.9636
AT5G02095	AT3G26650	0.9062
AT5G02095	AT3G55800	0.9163
AT5G02095	AT2G03750	0.902
AT5G02095	AT2G06520	0.9274
AT2G23672	AT1G50910	0.9205
AT2G23672	AT5G21222	0.9004
AT2G23672	AT1G11860	0.9072
AT2G23672	AT4G10340	0.9024
AT2G23672	AT3G48200	0.9133
AT2G23672	AT5G08050	0.9248
AT2G23672	AT1G74470	0.9114
AT2G23672	AT3G10060	0.9277
AT2G23672	AT1G32060	0.9059
AT2G23672	AT4G24930	0.9423
AT2G23672	AT1G55480	0.9098
AT2G23672	AT1G26761	0.9167
AT2G23672	AT1G76100	0.9082
AT2G23672	AT3G47560	0.9025
AT2G23672	AT1G60950	0.9116
AT2G23672	AT5G26820	0.9218
AT2G23672	AT3G56940	0.9052
AT2G23672	AT1G29930	0.9058
AT2G23672	AT3G27850	0.9025
AT2G23672	AT1G67090	0.9643
AT2G23672	AT2G46820	0.9046
AT2G23672	AT5G42070	0.9113
AT2G23672	AT3G59780	0.9265
AT2G23672	AT2G42220	0.9145
AT2G23672	AT1G64510	0.9025
AT2G23672	AT2G20890	0.9181
AT2G23672	AT1G50900	0.9655
AT2G23672	AT1G20340	0.9106
AT2G23672	AT3G63410	0.9107
AT2G23672	AT1G15820	0.9232
AT2G23672	AT3G17040	0.9084
AT2G23672	AT1G67740	0.9215
AT2G23672	AT3G01480	0.9043
AT2G23672	AT1G29910	0.9145
AT2G23672	AT3G15850	0.9211
AT2G23672	AT3G08920	0.9183
AT2G23672	AT1G04420	0.9259
AT2G23672	AT1G44575	0.9349
AT2G23672	AT3G02690	0.9091
AT2G23672	AT1G12900	0.9294
AT2G23672	AT4G26520	0.9133
AT2G23672	AT1G07320	0.9161
AT2G23672	AT2G01590	0.9132
AT2G23672	AT1G31330	0.9063
AT2G23672	AT2G24270	0.9053
AT2G23672	AT3G46780	0.904
AT2G23672	AT5G52100	0.921
AT2G23672	AT1G74730	0.9103
AT2G23672	AT3G54890	0.9043
AT2G23672	AT3G27830	0.9067
AT2G23672	AT4G25080	0.9447
AT2G23672	AT4G18480	0.9217
AT2G23672	AT5G01530	0.9175
AT2G23672	AT5G45680	0.912
AT2G23672	AT4G15560	0.9026
AT2G23672	AT3G21055	0.904
AT2G23672	AT2G23670	0.9889
AT2G23672	AT4G09650	0.927
AT2G23672	AT5G13510	0.9305
AT2G23672	AT3G26650	0.9087
AT2G23672	AT2G03750	0.9125
AT2G23672	AT2G06520	0.91
