# Supplementary material for: Transcriptome Profile Analysis of Arabidopsis Reveals the Drought Stress-Induced Long Non-coding RNAs Associated With Photosynthesis, Chlorophyll Synthesis, Fatty Acid Synthesis and Degradation
Source: Front Plant Sci. 2021 May 25;12:643182. doi: 10.3389/fpls.2021.643182 (PMC8185149; doi:10.3389/fpls.2021.643182)
Supplement: Supplementary Table 3 — LncRNAs and their trans-regulatory target genes in siliques of LEA relative samples. [file Table_3.XLS]

LncRNA_name	Target_gene	Correlation coefficient
MSTRG.35793	AT4G17190	0.9203
MSTRG.35793	AT1G17340	-0.9034
MSTRG.35793	AT5G67200	0.9112
MSTRG.35793	AT2G35605	0.9119
MSTRG.35793	AT5G51950	0.9055
MSTRG.35793	AT2G37300	0.9042
MSTRG.35793	AT3G29280	0.9022
MSTRG.35793	AT5G11230	0.9001
MSTRG.35793	AT4G13180	-0.903
MSTRG.35793	AT2G37060	0.9043
MSTRG.35793	AT1G62300	-0.9084
MSTRG.35793	AT4G22130	0.9089
MSTRG.35793	AT5G25470	0.906
MSTRG.35793	AT2G27130	0.9111
MSTRG.35793	AT3G50620	0.9099
MSTRG.35793	AT5G14510	0.9089
MSTRG.35793	AT5G11360	0.9147
MSTRG.35793	AT3G46990	0.9045
MSTRG.35793	AT1G12380	0.9029
MSTRG.35793	AT5G27680	0.9017
MSTRG.35793	AT1G08270	0.9023
MSTRG.35793	AT1G80860	0.9018
MSTRG.35793	AT5G53070	0.9116
MSTRG.35793	AT2G41650	0.9001
MSTRG.35793	AT5G13670	0.9184
MSTRG.35793	AT1G12550	0.9145
MSTRG.35793	AT3G06035	0.9018
MSTRG.35793	AT2G20700	0.9016
MSTRG.35793	AT5G12980	0.9009
MSTRG.35793	AT5G54530	0.9064
MSTRG.35793	AT2G32590	0.9184
MSTRG.35793	AT4G34555	0.9023
MSTRG.35793	AT5G59020	0.9063
MSTRG.35793	AT5G55820	0.9081
MSTRG.35793	AT3G22070	0.9056
MSTRG.35793	AT3G08770	0.9032
MSTRG.35793	AT3G22790	0.902
MSTRG.35793	AT1G09000	0.9016
MSTRG.35793	AT3G25030	0.9085
MSTRG.35793	AT2G03505	0.9211
MSTRG.35793	AT3G04980	0.9053
MSTRG.35793	AT3G21350	0.9032
AT3G02735	AT1G08530	0.9183
AT3G02735	AT5G50390	0.9038
AT3G02735	AT3G53180	-0.9024
AT3G02735	AT4G08310	0.9
AT3G02735	AT2G20680	0.9123
AT3G02735	AT4G26590	0.915
AT3G02735	AT1G14380	0.914
AT3G02735	AT2G42680	0.9247
AT3G02735	AT2G03280	0.9009
AT3G02735	AT3G01410	0.9196
AT3G02735	AT1G14520	0.9107
AT3G02735	AT1G27080	0.9144
AT3G02735	AT2G45840	0.922
AT3G02735	AT1G18190	0.9203
AT3G02735	AT5G13920	0.9083
AT3G02735	AT2G24440	0.9227
AT3G02735	AT1G02770	0.9202
AT3G02735	AT4G28380	0.9002
AT3G02735	AT5G15800	0.9102
AT3G02735	AT5G39740	0.9012
AT3G02735	AT1G71790	0.9014
AT3G02735	AT5G14500	0.9213
AT3G02735	AT2G03810	0.9293
AT3G02735	AT1G63470	0.9164
AT3G02735	AT2G27330	0.9089
AT3G02735	AT4G17483	0.92
AT3G02735	AT1G10970	0.9115
AT3G02735	AT3G22890	-0.907
AT3G02735	AT5G51950	0.9327
AT3G02735	AT1G60960	0.9099
AT3G02735	AT2G30080	0.908
AT3G02735	AT5G50090	0.9179
AT3G02735	AT2G37300	0.9056
AT3G02735	AT5G23010	-0.9024
AT3G02735	AT2G46340	-0.9163
AT3G02735	AT2G45100	0.9088
AT3G02735	AT5G44710	0.9215
AT3G02735	AT1G72730	0.9033
AT3G02735	AT2G02790	0.9079
AT3G02735	AT2G03070	0.9114
AT3G02735	AT4G24610	0.9099
AT3G02735	AT1G49580	0.9059
AT3G02735	AT3G29280	0.9095
AT3G02735	AT1G20550	0.9213
AT3G02735	AT4G39660	0.9197
AT3G02735	AT5G45590	0.9147
AT3G02735	AT1G25375	0.9073
AT3G02735	AT2G43060	0.9107
AT3G02735	AT5G64970	0.904
AT3G02735	AT1G63640	0.9116
AT3G02735	AT4G11680	0.9147
AT3G02735	AT2G19570	0.9204
AT3G02735	AT2G39090	0.9032
AT3G02735	AT3G14660	-0.9029
AT3G02735	AT5G11230	0.9165
AT3G02735	AT3G09690	0.9214
AT3G02735	AT5G49460	0.9093
AT3G02735	AT2G25650	0.9275
AT3G02735	AT2G25530	0.9182
AT3G02735	AT4G13180	-0.9098
AT3G02735	AT1G34770	0.9037
AT3G02735	AT2G29540	0.9008
AT3G02735	AT1G05490	0.9308
AT3G02735	AT5G49500	0.911
AT3G02735	AT1G11760	0.9163
AT3G02735	AT2G30070	0.9022
AT3G02735	AT2G17710	0.9049
AT3G02735	AT1G76870	0.9027
AT3G02735	AT2G24170	0.9017
AT3G02735	AT1G33360	0.9084
AT3G02735	AT2G19110	0.9119
AT3G02735	AT2G46200	0.9059
AT3G02735	AT5G40760	0.9074
AT3G02735	AT2G27130	0.9094
AT3G02735	AT5G45560	0.9039
AT3G02735	AT4G22770	0.9033
AT3G02735	AT2G43040	0.9111
AT3G02735	AT1G29535	0.9208
AT3G02735	AT3G22900	0.9009
AT3G02735	AT2G23380	0.9017
AT3G02735	AT5G17540	0.9047
AT3G02735	AT2G46210	0.9022
AT3G02735	AT1G65150	0.9115
AT3G02735	AT5G65050	0.9039
AT3G02735	AT4G21480	0.9239
AT3G02735	AT2G23700	0.9128
AT3G02735	AT3G50620	0.9017
AT3G02735	AT4G39860	0.9078
AT3G02735	AT3G02150	-0.9036
AT3G02735	AT4G16500	0.9136
AT3G02735	AT5G14510	0.9218
AT3G02735	AT5G14515	0.9136
AT3G02735	AT4G37520	0.9011
AT3G02735	AT5G09740	0.9014
AT3G02735	AT5G67620	0.9229
AT3G02735	AT4G00820	0.9179
AT3G02735	AT2G38710	0.9075
AT3G02735	AT5G66280	0.9182
AT3G02735	AT2G41520	0.906
AT3G02735	AT1G10900	-0.9117
AT3G02735	AT5G04620	0.9036
AT3G02735	AT3G58780	0.9017
AT3G02735	AT5G11360	0.9051
AT3G02735	AT5G51940	0.9019
AT3G02735	AT2G35340	0.9153
AT3G02735	AT5G62260	0.9012
AT3G02735	AT3G05480	0.909
AT3G02735	AT3G29180	0.9207
AT3G02735	AT1G56105	0.9204
AT3G02735	AT5G06050	0.9078
AT3G02735	AT4G34139	0.9118
AT3G02735	AT4G34138	0.9027
AT3G02735	AT1G62560	-0.9089
AT3G02735	AT3G19790	0.9094
AT3G02735	AT4G22390	0.9193
AT3G02735	AT5G63760	0.9
AT3G02735	AT1G11592	0.9187
AT3G02735	AT1G11591	0.9078
AT3G02735	AT1G08270	0.9194
AT3G02735	AT5G11470	0.9239
AT3G02735	AT5G05675	0.9154
AT3G02735	AT2G21260	0.902
AT3G02735	AT1G32930	0.9125
AT3G02735	AT5G01200	0.9051
AT3G02735	AT3G51920	-0.9062
AT3G02735	AT5G13670	0.9043
AT3G02735	AT1G68600	-0.9031
AT3G02735	AT2G29370	0.9065
AT3G02735	AT1G60810	0.9037
AT3G02735	AT1G75390	0.9265
AT3G02735	AT5G18290	0.9257
AT3G02735	AT1G64710	-0.904
AT3G02735	AT1G23010	0.9254
AT3G02735	AT2G40820	0.9143
AT3G02735	AT2G47240	0.9192
AT3G02735	AT5G66600	0.9097
AT3G02735	AT2G41830	0.9046
AT3G02735	AT2G40120	0.9067
AT3G02735	AT5G55950	0.9073
AT3G02735	AT1G61770	0.9102
AT3G02735	AT5G06930	0.9067
AT3G02735	AT2G31610	0.9083
AT3G02735	AT1G19190	0.9223
AT3G02735	AT1G27960	0.9039
AT3G02735	AT3G12070	0.9041
AT3G02735	AT4G35880	0.9268
AT3G02735	AT5G11020	0.9021
AT3G02735	AT3G10130	-0.9022
AT3G02735	AT1G22260	0.9
AT3G02735	AT3G03460	0.9051
AT3G02735	AT5G48720	0.9082
AT3G02735	AT1G80050	0.9054
AT3G02735	AT1G14970	0.9037
AT3G02735	AT2G20700	0.9201
AT3G02735	AT1G15200	0.9043
AT3G02735	AT4G10955	0.9007
AT3G02735	AT5G40230	0.9157
AT3G02735	AT5G27450	0.9105
AT3G02735	AT1G06550	0.9113
AT3G02735	AT2G20290	0.9023
AT3G02735	AT1G61240	0.9067
AT3G02735	AT4G18210	-0.9036
AT3G02735	AT3G16620	0.9267
AT3G02735	AT2G38700	0.9054
AT3G02735	AT5G54800	0.9191
AT3G02735	AT4G27820	-0.9034
AT3G02735	AT4G26220	0.9044
AT3G02735	AT5G52990	0.9017
AT3G02735	AT3G45090	0.902
AT3G02735	AT3G06130	0.9012
AT3G02735	AT3G53530	0.9099
AT3G02735	AT4G16770	-0.9068
AT3G02735	AT4G35740	0.9049
AT3G02735	AT2G35620	0.9031
AT3G02735	AT1G62990	0.9268
AT3G02735	AT5G11390	0.9086
AT3G02735	AT4G15950	0.9
AT3G02735	AT3G09730	0.9086
AT3G02735	AT5G61440	0.9054
AT3G02735	AT1G05350	0.9015
AT3G02735	AT1G76710	0.9263
AT3G02735	AT3G56580	0.9059
AT3G02735	AT3G24840	0.9113
AT3G02735	AT3G28900	0.9065
AT3G02735	AT5G05620	0.9061
AT3G02735	AT5G42330	0.9005
AT3G02735	AT2G29050	0.9161
AT3G02735	AT1G75730	0.912
AT3G02735	AT5G50400	0.9009
AT3G02735	AT2G28650	0.9001
AT3G02735	AT5G25120	-0.9138
AT3G02735	AT4G10420	0.9134
AT3G02735	AT1G55320	0.9098
AT3G02735	AT3G13530	0.9252
AT3G02735	AT1G74420	0.9013
AT3G02735	AT5G35460	-0.9102
AT3G02735	AT1G08427	0.9125
AT3G02735	AT5G25580	0.928
AT3G02735	AT3G54250	0.924
AT3G02735	AT4G24040	0.9162
AT3G02735	AT1G06960	0.9038
AT3G02735	AT1G54630	0.9062
AT3G02735	AT2G03430	0.9015
AT3G02735	AT5G65710	0.9168
AT3G02735	AT2G17442	0.9062
AT3G02735	AT5G39380	0.9104
AT3G02735	AT2G32720	0.9036
AT3G02735	AT2G37080	0.9294
AT3G02735	AT5G59540	-0.9118
AT3G02735	AT4G34555	0.911
AT3G02735	AT5G59020	0.9041
AT3G02735	AT3G23480	-0.9096
AT3G02735	AT4G39940	-0.9104
AT3G02735	AT3G26280	-0.9002
AT3G02735	AT5G40730	0.9075
AT3G02735	AT3G48410	0.9228
AT3G02735	AT2G46000	0.9116
AT3G02735	AT3G27360	0.9065
AT3G02735	AT1G04590	0.903
AT3G02735	AT1G23890	0.9033
AT3G02735	AT5G12970	0.9102
AT3G02735	AT3G22070	0.9009
AT3G02735	AT1G12000	0.916
AT3G02735	AT5G47530	0.9065
AT3G02735	AT2G43050	0.9004
AT3G02735	AT1G55740	0.9117
AT3G02735	AT3G14190	0.9166
AT3G02735	AT5G64900	0.9204
AT3G02735	AT2G38580	0.9162
AT3G02735	AT5G51590	0.9034
AT3G02735	AT4G22120	0.9029
AT3G02735	AT3G08770	0.9206
AT3G02735	AT4G30500	0.9133
AT3G02735	AT5G10830	0.9057
AT3G02735	AT1G57700	0.9028
AT3G02735	AT3G62750	-0.9186
AT3G02735	AT5G35520	0.9138
AT3G02735	AT5G24760	0.9127
AT3G02735	AT1G08350	0.9034
AT3G02735	AT2G32765	0.9066
AT3G02735	AT2G28130	0.9175
AT3G02735	AT1G73080	0.9075
AT3G02735	AT3G20560	0.9065
AT3G02735	AT1G54580	0.9191
AT3G02735	AT3G20020	0.9173
AT3G02735	AT3G12600	0.9022
AT3G02735	AT3G24490	0.9078
AT3G02735	AT2G35610	0.9051
AT3G02735	AT1G19990	0.9
AT3G02735	AT5G16010	-0.9008
AT3G02735	AT3G12060	0.9113
AT3G02735	AT1G05780	0.9096
AT3G02735	AT4G12250	0.9045
AT3G02735	AT5G44200	0.9015
AT3G02735	AT5G12360	0.9162
AT3G02735	AT2G27050	-0.9001
AT3G02735	AT4G31880	0.9217
AT3G02735	AT5G61980	0.9021
AT3G02735	AT4G17510	0.9093
AT3G02735	AT3G11800	0.9152
AT3G02735	AT1G79840	0.9179
AT3G02735	AT5G43060	0.9115
AT3G02735	AT5G66460	0.9134
AT3G02735	AT2G20610	-0.9088
AT3G02735	AT3G54820	0.9083
AT3G02735	AT5G27020	0.9
AT3G02735	AT2G03505	0.9145
AT3G02735	AT1G15940	0.9177
AT3G02735	AT5G59740	0.9154
AT3G02735	AT5G57590	0.9048
AT3G02735	AT4G34500	0.9141
AT3G02735	AT3G23400	-0.9038
AT3G02735	AT3G19170	-0.9095
AT3G02735	AT5G58003	0.9026
AT3G02735	AT1G32260	0.9164
AT3G02735	AT5G65670	0.9072
AT3G02735	AT3G04980	0.9204
AT3G02735	AT3G46200	0.9024
AT3G02735	AT4G14840	0.902
AT3G02735	AT1G18590	-0.9144
AT3G02735	AT5G65160	0.9046
AT3G02735	AT1G05950	0.9012
AT3G02735	AT2G28230	0.9263
AT3G02735	AT3G14610	0.9139
AT3G02735	AT1G23200	0.907
AT3G02735	AT3G21350	0.9104
AT3G02735	AT4G26430	0.9171
AT3G02735	AT5G48480	0.9018
AT3G02735	AT4G14720	0.9031
AT3G02735	AT1G14900	0.903
AT3G02735	AT4G31730	0.9069
AT3G02735	AT3G61380	0.9154
AT3G02735	AT1G79530	0.9223
AT3G02735	AT2G21300	0.9157
AT3G02735	AT3G12020	0.9005
AT3G02735	AT1G54080	0.9062
AT2G04205	AT4G08310	0.9054
AT2G04205	AT4G26590	0.9069
AT2G04205	AT1G14380	0.9143
AT2G04205	AT2G42680	0.9102
AT2G04205	AT2G03280	0.9136
AT2G04205	AT4G17190	0.9197
AT2G04205	AT1G49910	0.9056
AT2G04205	AT3G01410	0.912
AT2G04205	AT5G40740	0.9081
AT2G04205	AT1G14520	0.9202
AT2G04205	AT5G67200	0.9011
AT2G04205	AT1G27080	0.9066
AT2G04205	AT2G45840	0.9061
AT2G04205	AT5G62690	0.9093
AT2G04205	AT1G18190	0.9106
AT2G04205	AT1G05410	0.9139
AT2G04205	AT1G35780	0.903
AT2G04205	AT3G59650	0.9003
AT2G04205	AT5G60930	0.9079
AT2G04205	AT1G02770	0.9131
AT2G04205	AT3G60250	0.9053
AT2G04205	AT3G12560	0.9046
AT2G04205	AT1G44780	0.9069
AT2G04205	AT5G55190	0.9053
AT2G04205	AT1G71790	0.913
AT2G04205	AT3G22780	0.9128
AT2G04205	AT5G14500	0.91
AT2G04205	AT5G51380	0.9117
AT2G04205	AT3G27120	0.9014
AT2G04205	AT2G03810	0.9078
AT2G04205	AT1G63470	0.9238
AT2G04205	AT2G27330	0.9123
AT2G04205	AT2G35605	0.9064
AT2G04205	AT4G11080	0.9039
AT2G04205	AT1G10970	0.9157
AT2G04205	AT5G51950	0.901
AT2G04205	AT1G60960	0.903
AT2G04205	AT5G50090	0.9308
AT2G04205	AT4G14713	0.9191
AT2G04205	AT2G02470	0.9168
AT2G04205	AT5G05810	0.9012
AT2G04205	AT4G38370	0.921
AT2G04205	AT5G51230	0.9022
AT2G04205	AT5G19090	0.9044
AT2G04205	AT2G45100	0.9168
AT2G04205	AT1G67690	0.9059
AT2G04205	AT5G44710	0.9034
AT2G04205	AT1G72730	0.904
AT2G04205	AT2G03070	0.9025
AT2G04205	AT1G49580	0.9014
AT2G04205	AT4G11820	0.9028
AT2G04205	AT5G40700	0.9323
AT2G04205	AT4G39660	0.9183
AT2G04205	AT3G07320	0.9045
AT2G04205	AT3G10180	0.9005
AT2G04205	AT5G45590	0.9022
AT2G04205	AT1G63640	0.9193
AT2G04205	AT1G14687	0.9149
AT2G04205	AT5G11230	0.9137
AT2G04205	AT5G49460	0.9022
AT2G04205	AT2G25650	0.907
AT2G04205	AT4G13180	-0.9005
AT2G04205	AT1G34770	0.9146
AT2G04205	AT2G29540	0.9107
AT2G04205	AT3G18035	0.9059
AT2G04205	AT1G05490	0.9133
AT2G04205	AT5G49500	0.9036
AT2G04205	AT4G30130	0.9216
AT2G04205	AT1G11760	0.9156
AT2G04205	AT2G37060	0.9043
AT2G04205	AT1G63480	0.9027
AT2G04205	AT4G22130	0.9042
AT2G04205	AT1G76870	0.9107
AT2G04205	AT4G10890	0.9118
AT2G04205	AT3G51740	0.9179
AT2G04205	AT5G25470	0.9121
AT2G04205	AT5G57685	0.916
AT2G04205	AT4G27180	0.9008
AT2G04205	AT2G19110	0.9049
AT2G04205	AT2G27130	0.9105
AT2G04205	AT4G22770	0.9115
AT2G04205	AT1G29050	0.908
AT2G04205	AT4G11130	0.9212
AT2G04205	AT5G56530	0.9163
AT2G04205	AT1G29535	0.9268
AT2G04205	AT3G22900	0.9083
AT2G04205	AT3G50070	0.9068
AT2G04205	AT4G29140	0.9114
AT2G04205	AT4G32000	0.9081
AT2G04205	AT1G65150	0.9083
AT2G04205	AT5G01370	0.9024
AT2G04205	AT4G21480	0.9148
AT2G04205	AT1G68185	0.9123
AT2G04205	AT2G23700	0.9093
AT2G04205	AT1G71830	0.9205
AT2G04205	AT3G50620	0.9099
AT2G04205	AT4G39860	0.9007
AT2G04205	AT3G20200	0.9057
AT2G04205	AT5G14510	0.9059
AT2G04205	AT5G14515	0.9017
AT2G04205	AT5G67620	0.9073
AT2G04205	AT4G00820	0.9009
AT2G04205	AT5G66280	0.9001
AT2G04205	AT1G11420	0.9165
AT2G04205	AT5G11360	0.9097
AT2G04205	AT3G05480	0.9166
AT2G04205	AT3G29180	0.9123
AT2G04205	AT1G56105	0.9127
AT2G04205	AT5G06050	0.9016
AT2G04205	AT4G34139	0.9019
AT2G04205	AT5G37630	0.9111
AT2G04205	AT5G25090	0.9005
AT2G04205	AT4G22390	0.9136
AT2G04205	AT5G63760	0.9039
AT2G04205	AT1G11592	0.9152
AT2G04205	AT1G11591	0.9206
AT2G04205	AT1G08270	0.9168
AT2G04205	AT5G11470	0.901
AT2G04205	AT2G02100	0.9108
AT2G04205	AT2G21260	0.9072
AT2G04205	AT1G32930	0.9196
AT2G04205	AT5G38360	0.9073
AT2G04205	AT3G19120	0.9069
AT2G04205	AT5G53070	0.9007
AT2G04205	AT2G29370	0.9103
AT2G04205	AT1G60810	0.9175
AT2G04205	AT1G01130	0.9173
AT2G04205	AT1G75390	0.9074
AT2G04205	AT4G00755	0.9041
AT2G04205	AT5G18290	0.9282
AT2G04205	AT2G40820	0.9039
AT2G04205	AT2G47240	0.9009
AT2G04205	AT2G40120	0.9185
AT2G04205	AT5G55950	0.9086
AT2G04205	AT4G09160	0.9006
AT2G04205	AT3G20740	0.9203
AT2G04205	AT2G31610	0.9021
AT2G04205	AT1G19190	0.9022
AT2G04205	AT4G03205	0.9038
AT2G04205	AT1G27960	0.9065
AT2G04205	AT4G05520	0.904
AT2G04205	AT4G14970	0.9021
AT2G04205	AT4G35880	0.9026
AT2G04205	AT4G28990	0.9018
AT2G04205	AT5G62410	0.9097
AT2G04205	AT1G72550	0.9025
AT2G04205	AT1G17510	0.9091
AT2G04205	AT4G03010	0.902
AT2G04205	AT5G48720	0.9107
AT2G04205	AT1G80050	0.9041
AT2G04205	AT3G06030	0.9038
AT2G04205	AT1G14970	0.9148
AT2G04205	AT2G20700	0.9029
AT2G04205	AT5G27450	0.9008
AT2G04205	AT3G16620	0.9172
AT2G04205	AT2G38700	0.9081
AT2G04205	AT4G03090	0.904
AT2G04205	AT1G15150	0.9078
AT2G04205	AT2G40620	0.9151
AT2G04205	AT4G26220	0.9131
AT2G04205	AT2G35350	0.9294
AT2G04205	AT5G52990	0.9064
AT2G04205	AT4G30490	-0.9101
AT2G04205	AT4G13710	0.9137
AT2G04205	AT3G06130	0.9169
AT2G04205	AT5G54530	0.916
AT2G04205	AT1G67820	0.9062
AT2G04205	AT3G53530	0.9292
AT2G04205	AT2G35620	0.9063
AT2G04205	AT4G35730	0.9035
AT2G04205	AT1G62990	0.908
AT2G04205	AT4G15950	0.9173
AT2G04205	AT3G09730	0.9145
AT2G04205	AT3G49650	0.9098
AT2G04205	AT5G61440	0.912
AT2G04205	AT1G76710	0.9176
AT2G04205	AT4G14150	0.9182
AT2G04205	AT3G56580	0.9096
AT2G04205	AT3G28900	0.9094
AT2G04205	AT5G05620	0.9153
AT2G04205	AT5G03740	0.9046
AT2G04205	AT5G42330	0.9164
AT2G04205	AT2G29050	0.9013
AT2G04205	AT1G26910	0.9101
AT2G04205	AT2G37120	0.9009
AT2G04205	AT3G13530	0.9047
AT2G04205	AT3G22880	0.919
AT2G04205	AT5G43070	0.9224
AT2G04205	AT2G22270	0.9126
AT2G04205	AT1G10120	0.914
AT2G04205	AT5G25580	0.9154
AT2G04205	AT4G24040	0.9124
AT2G04205	AT2G01120	0.9008
AT2G04205	AT1G06960	0.9174
AT2G04205	AT4G02110	0.9028
AT2G04205	AT1G02690	0.9108
AT2G04205	AT5G65710	0.9123
AT2G04205	AT2G17442	0.9065
AT2G04205	AT4G34555	0.911
AT2G04205	AT5G59020	0.9079
AT2G04205	AT1G22275	0.9002
AT2G04205	AT5G55820	0.9093
AT2G04205	AT2G37420	0.9033
AT2G04205	AT5G40730	0.9249
AT2G04205	AT3G48410	0.9234
AT2G04205	AT3G47690	0.9062
AT2G04205	AT3G27360	0.9083
AT2G04205	AT5G43600	0.9272
AT2G04205	AT1G23890	0.9195
AT2G04205	AT3G22070	0.9028
AT2G04205	AT1G12000	0.9094
AT2G04205	AT3G14190	0.929
AT2G04205	AT5G64900	0.9123
AT2G04205	AT5G51590	0.9028
AT2G04205	AT4G22120	0.9218
AT2G04205	AT3G08770	0.9106
AT2G04205	AT5G35520	0.902
AT2G04205	AT5G60630	0.9004
AT2G04205	AT1G50010	0.907
AT2G04205	AT2G26270	0.9012
AT2G04205	AT5G44560	0.9083
AT2G04205	AT2G28130	0.9009
AT2G04205	AT1G54580	0.9022
AT2G04205	AT3G20020	0.9079
AT2G04205	AT3G58220	0.9055
AT2G04205	AT4G31020	0.9054
AT2G04205	AT1G19990	0.9124
AT2G04205	AT5G62700	0.9124
AT2G04205	AT3G55060	0.9062
AT2G04205	AT5G44200	0.9106
AT2G04205	AT5G05240	0.9031
AT2G04205	AT5G12360	0.9229
AT2G04205	AT3G08900	0.9124
AT2G04205	AT4G31880	0.9108
AT2G04205	AT5G61980	0.9066
AT2G04205	AT4G17510	0.9219
AT2G04205	AT1G75090	0.9036
AT2G04205	AT1G79840	0.9107
AT2G04205	AT5G66460	0.9018
AT2G04205	AT4G13370	0.9027
AT2G04205	AT3G54820	0.906
AT2G04205	AT2G03505	0.9196
AT2G04205	AT1G15940	0.917
AT2G04205	AT1G16790	0.908
AT2G04205	AT5G59740	0.9192
AT2G04205	AT3G05330	0.9088
AT2G04205	AT5G57590	0.9094
AT2G04205	AT4G34500	0.9073
AT2G04205	AT5G58003	0.9001
AT2G04205	AT3G04980	0.9098
AT2G04205	AT5G04770	0.9067
AT2G04205	AT3G14610	0.9036
AT2G04205	AT3G21350	0.9065
AT2G04205	AT4G26430	0.909
AT2G04205	AT4G14720	0.9116
AT2G04205	AT1G14900	0.9305
AT2G04205	AT4G31730	0.9119
AT2G04205	AT1G79530	0.9099
AT2G04205	AT2G21300	0.916
AT2G04205	AT3G12020	0.9028
AT2G04205	AT1G54080	0.9079
AT2G07805	AT4G17190	0.9048
AT2G07805	AT1G17340	-0.9057
AT2G07805	AT5G67200	0.915
AT2G07805	AT1G13170	0.912
AT2G07805	AT1G13790	0.9043
AT2G07805	AT3G22780	0.9348
AT2G07805	AT5G66310	0.9006
AT2G07805	AT1G42430	0.9022
AT2G07805	AT2G35605	0.9289
AT2G07805	AT1G76540	0.9057
AT2G07805	AT3G45230	0.9094
AT2G07805	AT1G19950	0.9083
AT2G07805	AT4G14713	0.902
AT2G07805	AT1G68570	-0.9071
AT2G07805	AT5G19090	0.9187
AT2G07805	AT1G34065	0.9198
AT2G07805	AT1G72730	0.911
AT2G07805	AT4G14310	0.9081
AT2G07805	AT1G49580	0.923
AT2G07805	AT1G12330	0.9131
AT2G07805	AT3G07320	0.9007
AT2G07805	AT5G50740	0.9351
AT2G07805	AT1G63640	0.9044
AT2G07805	AT3G03010	0.9057
AT2G07805	AT1G33040	0.9092
AT2G07805	AT2G46650	-0.9205
AT2G07805	AT4G13180	-0.9035
AT2G07805	AT2G29540	0.9023
AT2G07805	AT3G04960	0.9203
AT2G07805	AT5G05600	-0.9027
AT2G07805	AT3G19820	0.9
AT2G07805	AT1G62300	-0.922
AT2G07805	AT4G03820	-0.9
AT2G07805	AT4G22130	0.905
AT2G07805	AT5G43990	0.9148
AT2G07805	AT1G22590	0.9263
AT2G07805	AT3G51740	0.9114
AT2G07805	AT4G31360	0.9022
AT2G07805	AT1G21000	-0.9089
AT2G07805	AT2G27130	0.9197
AT2G07805	AT2G38790	-0.9036
AT2G07805	AT5G56530	0.9088
AT2G07805	AT2G17220	-0.9171
AT2G07805	AT4G28760	0.9153
AT2G07805	AT3G50070	0.911
AT2G07805	AT4G29140	0.9128
AT2G07805	AT5G09995	0.9004
AT2G07805	AT1G45130	0.9009
AT2G07805	AT3G20200	0.9085
AT2G07805	AT3G02150	-0.9086
AT2G07805	AT5G14515	0.9066
AT2G07805	AT3G01450	0.9223
AT2G07805	AT1G04050	0.903
AT2G07805	AT3G55005	0.9069
AT2G07805	AT3G02640	0.9052
AT2G07805	AT5G06050	0.9226
AT2G07805	AT1G68568	-0.909
AT2G07805	AT5G27680	0.9048
AT2G07805	AT1G14180	0.9273
AT2G07805	AT1G80280	0.9223
AT2G07805	AT5G38360	0.9042
AT2G07805	AT5G53070	0.9092
AT2G07805	AT1G17560	0.9274
AT2G07805	AT1G60810	0.9068
AT2G07805	AT4G00755	0.915
AT2G07805	AT5G27150	-0.9074
AT2G07805	AT4G09160	0.9061
AT2G07805	AT1G27960	0.9024
AT2G07805	AT3G18880	0.9193
AT2G07805	AT3G51960	-0.9154
AT2G07805	AT2G44440	0.9028
AT2G07805	AT1G13730	0.9007
AT2G07805	AT5G15330	0.9054
AT2G07805	AT1G45145	-0.9037
AT2G07805	AT1G62810	-0.907
AT2G07805	AT1G80050	0.919
AT2G07805	AT2G20700	0.9185
AT2G07805	AT5G02620	-0.9165
AT2G07805	AT4G29080	0.9078
AT2G07805	AT3G23760	0.9061
AT2G07805	AT2G35350	0.9089
AT2G07805	AT4G30490	-0.914
AT2G07805	AT4G13710	0.9005
AT2G07805	AT5G13520	0.9112
AT2G07805	AT3G06130	0.9329
AT2G07805	AT5G54530	0.9095
AT2G07805	AT3G53530	0.9304
AT2G07805	AT2G35620	0.912
AT2G07805	AT4G35730	0.9212
AT2G07805	AT3G49650	0.9234
AT2G07805	AT3G09800	0.9124
AT2G07805	AT3G28900	0.9018
AT2G07805	AT3G13845	0.9135
AT2G07805	AT2G29050	0.9125
AT2G07805	AT2G22670	0.9202
AT2G07805	AT5G27550	0.9067
AT2G07805	AT1G76980	-0.9196
AT2G07805	AT5G35460	-0.9155
AT2G07805	AT1G06960	0.9042
AT2G07805	AT2G17442	0.9085
AT2G07805	AT1G76405	0.9182
AT2G07805	AT5G04160	0.9148
AT2G07805	AT4G32710	0.9187
AT2G07805	AT2G34560	0.9136
AT2G07805	AT5G55820	0.9489
AT2G07805	AT1G69310	-0.9244
AT2G07805	AT2G30140	-0.9234
AT2G07805	AT3G54560	0.9012
AT2G07805	AT5G66750	0.9175
AT2G07805	AT4G22120	0.9238
AT2G07805	AT2G32765	0.903
AT2G07805	AT3G22790	0.9081
AT2G07805	AT5G16010	-0.9206
AT2G07805	AT5G62700	0.9231
AT2G07805	AT1G10030	0.9006
AT2G07805	AT4G09550	0.9163
AT2G07805	AT5G63160	-0.9057
AT2G07805	AT5G24530	-0.9103
AT2G07805	AT3G25030	0.9243
AT2G07805	AT3G59700	-0.907
AT2G07805	AT4G30330	0.9041
AT2G07805	AT4G27240	0.9033
AT2G07805	AT5G59970	0.9167
AT2G07805	AT1G64950	-0.9049
AT2G07805	AT2G29550	0.9083
AT2G07805	AT2G21300	0.9011
AT2G08685	AT1G49740	0.9155
AT2G08685	AT3G03650	0.9054
AT2G08685	AT1G14530	0.9012
AT2G08685	AT3G02610	0.9156
AT2G08685	AT5G16230	0.912
AT2G08685	AT3G48180	0.9167
AT2G08685	AT2G34790	0.9683
AT2G08685	AT3G08040	0.9107
AT2G04645	AT1G08530	0.9067
AT2G04645	AT2G20680	0.9169
AT2G04645	AT4G26590	0.9207
AT2G04645	AT1G14380	0.9125
AT2G04645	AT2G42680	0.9132
AT2G04645	AT2G03280	0.9067
AT2G04645	AT4G17190	0.9179
AT2G04645	AT2G30860	-0.9021
AT2G04645	AT3G01410	0.9149
AT2G04645	AT1G17340	-0.9011
AT2G04645	AT1G14520	0.9271
AT2G04645	AT5G67200	0.9111
AT2G04645	AT1G27080	0.9173
AT2G04645	AT2G45840	0.9163
AT2G04645	AT1G62480	0.9005
AT2G04645	AT1G18190	0.9135
AT2G04645	AT1G13170	0.9015
AT2G04645	AT5G13920	0.9103
AT2G04645	AT1G05410	0.9046
AT2G04645	AT1G35780	0.9095
AT2G04645	AT4G15210	0.9001
AT2G04645	AT3G59650	0.9052
AT2G04645	AT1G02770	0.9121
AT2G04645	AT5G17620	0.9065
AT2G04645	AT5G10020	0.9019
AT2G04645	AT1G44780	0.9057
AT2G04645	AT5G15800	0.9022
AT2G04645	AT5G55190	0.9064
AT2G04645	AT5G39740	0.9078
AT2G04645	AT1G13790	0.9083
AT2G04645	AT1G71790	0.9106
AT2G04645	AT3G29810	0.9025
AT2G04645	AT3G22780	0.9137
AT2G04645	AT5G14500	0.9192
AT2G04645	AT2G03810	0.9208
AT2G04645	AT1G63470	0.9107
AT2G04645	AT2G27330	0.9054
AT2G04645	AT2G35605	0.9083
AT2G04645	AT4G17480	0.9031
AT2G04645	AT1G10970	0.9126
AT2G04645	AT5G51950	0.9181
AT2G04645	AT1G60960	0.9039
AT2G04645	AT2G30080	0.9082
AT2G04645	AT5G50090	0.9251
AT2G04645	AT2G37300	0.917
AT2G04645	AT4G14713	0.9015
AT2G04645	AT2G02470	0.9017
AT2G04645	AT4G38370	0.9117
AT2G04645	AT5G19090	0.9147
AT2G04645	AT2G45100	0.9101
AT2G04645	AT1G67690	0.9036
AT2G04645	AT5G44710	0.9153
AT2G04645	AT1G72730	0.9235
AT2G04645	AT2G02790	0.9054
AT2G04645	AT1G49580	0.9117
AT2G04645	AT3G29280	0.9174
AT2G04645	AT5G40700	0.9061
AT2G04645	AT1G12330	0.9028
AT2G04645	AT1G20550	0.9114
AT2G04645	AT4G39660	0.9119
AT2G04645	AT5G45590	0.9141
AT2G04645	AT1G25375	0.9054
AT2G04645	AT1G63640	0.9186
AT2G04645	AT3G53760	0.9032
AT2G04645	AT3G62620	0.9041
AT2G04645	AT2G19570	0.9103
AT2G04645	AT5G11230	0.9242
AT2G04645	AT3G09690	0.915
AT2G04645	AT5G49460	0.9134
AT2G04645	AT2G25650	0.9109
AT2G04645	AT2G25530	0.9161
AT2G04645	AT2G46650	-0.9039
AT2G04645	AT4G13180	-0.9076
AT2G04645	AT1G34770	0.901
AT2G04645	AT2G29540	0.9162
AT2G04645	AT3G04960	0.912
AT2G04645	AT1G05490	0.9272
AT2G04645	AT5G49500	0.9014
AT2G04645	AT4G30130	0.905
AT2G04645	AT1G11760	0.9066
AT2G04645	AT2G37060	0.9187
AT2G04645	AT4G22130	0.9089
AT2G04645	AT1G76870	0.914
AT2G04645	AT5G43990	0.9053
AT2G04645	AT4G10890	0.9072
AT2G04645	AT3G51740	0.9066
AT2G04645	AT2G24170	0.909
AT2G04645	AT5G25470	0.9075
AT2G04645	AT5G57685	0.9051
AT2G04645	AT4G27180	0.9066
AT2G04645	AT1G21000	-0.9091
AT2G04645	AT2G19110	0.9008
AT2G04645	AT3G42660	0.9082
AT2G04645	AT2G27130	0.9252
AT2G04645	AT5G45560	0.9017
AT2G04645	AT4G22770	0.902
AT2G04645	AT2G43040	0.9155
AT2G04645	AT5G56530	0.9209
AT2G04645	AT1G29535	0.9225
AT2G04645	AT4G28760	0.9102
AT2G04645	AT4G29140	0.9066
AT2G04645	AT1G65150	0.9178
AT2G04645	AT1G54960	0.9048
AT2G04645	AT4G21480	0.9264
AT2G04645	AT2G23700	0.9169
AT2G04645	AT1G71830	0.9104
AT2G04645	AT3G50620	0.9268
AT2G04645	AT3G20200	0.919
AT2G04645	AT3G02150	-0.9141
AT2G04645	AT4G16500	0.9022
AT2G04645	AT5G14510	0.9209
AT2G04645	AT5G14515	0.924
AT2G04645	AT5G67620	0.9184
AT2G04645	AT4G00820	0.9071
AT2G04645	AT5G66280	0.9089
AT2G04645	AT2G41520	0.9
AT2G04645	AT1G10900	-0.9011
AT2G04645	AT3G58780	0.9048
AT2G04645	AT5G11360	0.9177
AT2G04645	AT2G35340	0.9149
AT2G04645	AT5G62260	0.9033
AT2G04645	AT3G05480	0.9188
AT2G04645	AT3G29180	0.9117
AT2G04645	AT1G56105	0.9235
AT2G04645	AT5G06050	0.9119
AT2G04645	AT4G34139	0.9043
AT2G04645	AT5G37630	0.9147
AT2G04645	AT5G25090	0.9055
AT2G04645	AT4G22390	0.9213
AT2G04645	AT1G11592	0.9185
AT2G04645	AT1G11591	0.9063
AT2G04645	AT3G56630	-0.9033
AT2G04645	AT1G08270	0.9201
AT2G04645	AT2G46140	0.9005
AT2G04645	AT2G40640	0.9096
AT2G04645	AT5G11470	0.9103
AT2G04645	AT5G05675	0.9029
AT2G04645	AT1G32930	0.925
AT2G04645	AT5G01200	0.9009
AT2G04645	AT5G38360	0.9016
AT2G04645	AT3G19120	0.9109
AT2G04645	AT5G53070	0.9122
AT2G04645	AT2G41650	0.9045
AT2G04645	AT1G17560	0.901
AT2G04645	AT5G13670	0.928
AT2G04645	AT2G46290	0.9038
AT2G04645	AT2G29370	0.9061
AT2G04645	AT1G60810	0.9186
AT2G04645	AT1G01130	0.9161
AT2G04645	AT1G75390	0.9204
AT2G04645	AT1G76360	-0.9034
AT2G04645	AT4G00755	0.9151
AT2G04645	AT5G18290	0.9232
AT2G04645	AT1G64710	-0.9128
AT2G04645	AT2G40820	0.9083
AT2G04645	AT1G56600	-0.906
AT2G04645	AT3G51450	-0.9008
AT2G04645	AT2G41830	0.9011
AT2G04645	AT2G40120	0.9226
AT2G04645	AT5G55950	0.9208
AT2G04645	AT5G06930	0.9067
AT2G04645	AT3G20740	0.91
AT2G04645	AT2G31610	0.913
AT2G04645	AT1G19190	0.9074
AT2G04645	AT1G27960	0.9199
AT2G04645	AT3G18880	0.903
AT2G04645	AT2G44440	0.9102
AT2G04645	AT1G12550	0.9034
AT2G04645	AT4G35880	0.9217
AT2G04645	AT3G30775	0.9037
AT2G04645	AT3G10130	-0.9039
AT2G04645	AT5G15330	0.9
AT2G04645	AT3G03460	0.9116
AT2G04645	AT1G72550	0.9048
AT2G04645	AT1G17510	0.9002
AT2G04645	AT2G01820	0.9116
AT2G04645	AT5G48720	0.916
AT2G04645	AT1G80050	0.916
AT2G04645	AT1G14970	0.9038
AT2G04645	AT2G20700	0.9254
AT2G04645	AT4G10955	0.9128
AT2G04645	AT5G02620	-0.901
AT2G04645	AT1G03830	0.9004
AT2G04645	AT2G40660	0.9036
AT2G04645	AT5G27450	0.9067
AT2G04645	AT1G06550	0.9037
AT2G04645	AT5G53450	-0.9008
AT2G04645	AT2G20290	0.9177
AT2G04645	AT3G16620	0.9273
AT2G04645	AT4G24130	0.9028
AT2G04645	AT2G38700	0.9005
AT2G04645	AT4G03090	0.9069
AT2G04645	AT5G54800	0.9068
AT2G04645	AT4G27820	-0.9022
AT2G04645	AT2G40620	0.9054
AT2G04645	AT5G12980	0.914
AT2G04645	AT4G26220	0.9038
AT2G04645	AT2G35350	0.9194
AT2G04645	AT5G52990	0.9068
AT2G04645	AT4G30490	-0.9071
AT2G04645	AT4G13710	0.9117
AT2G04645	AT1G09740	-0.9041
AT2G04645	AT3G06130	0.9239
AT2G04645	AT5G54530	0.9092
AT2G04645	AT1G67820	0.9067
AT2G04645	AT3G53530	0.927
AT2G04645	AT2G41550	0.9037
AT2G04645	AT2G35620	0.9172
AT2G04645	AT1G62990	0.9152
AT2G04645	AT2G43570	-0.9024
AT2G04645	AT5G11390	0.9012
AT2G04645	AT4G15950	0.9041
AT2G04645	AT3G09730	0.9152
AT2G04645	AT1G35530	0.9042
AT2G04645	AT5G61440	0.9114
AT2G04645	AT1G76710	0.9154
AT2G04645	AT4G14150	0.9108
AT2G04645	AT3G28900	0.9115
AT2G04645	AT5G05620	0.9195
AT2G04645	AT5G03740	0.9107
AT2G04645	AT5G42330	0.9127
AT2G04645	AT2G29050	0.9229
AT2G04645	AT1G26910	0.9137
AT2G04645	AT5G50400	0.9035
AT2G04645	AT2G28650	0.9015
AT2G04645	AT4G10420	0.9158
AT2G04645	AT3G13530	0.9149
AT2G04645	AT3G22880	0.9047
AT2G04645	AT5G43070	0.9084
AT2G04645	AT2G22670	0.907
AT2G04645	AT5G62300	0.9004
AT2G04645	AT1G76980	-0.9006
AT2G04645	AT5G35460	-0.9121
AT2G04645	AT1G04650	0.9049
AT2G04645	AT1G10120	0.9011
AT2G04645	AT5G25580	0.9195
AT2G04645	AT3G22680	0.9056
AT2G04645	AT3G54250	0.9196
AT2G04645	AT5G07810	0.9133
AT2G04645	AT4G24040	0.9128
AT2G04645	AT1G06960	0.9157
AT2G04645	AT4G02110	0.9081
AT2G04645	AT5G65710	0.914
AT2G04645	AT2G17442	0.9095
AT2G04645	AT3G12860	0.9016
AT2G04645	AT2G32720	0.9139
AT2G04645	AT2G37080	0.9054
AT2G04645	AT4G32710	0.9128
AT2G04645	AT5G59540	-0.9011
AT2G04645	AT4G34555	0.9168
AT2G04645	AT2G34560	0.9019
AT2G04645	AT5G59020	0.9123
AT2G04645	AT5G55820	0.9163
AT2G04645	AT3G23480	-0.9057
AT2G04645	AT5G40730	0.9185
AT2G04645	AT3G48410	0.9308
AT2G04645	AT3G27360	0.9114
AT2G04645	AT4G17180	0.9035
AT2G04645	AT1G04590	0.903
AT2G04645	AT5G43600	0.9078
AT2G04645	AT1G23890	0.9144
AT2G04645	AT5G12970	0.9002
AT2G04645	AT2G30140	-0.9051
AT2G04645	AT5G38110	0.9006
AT2G04645	AT3G22070	0.9111
AT2G04645	AT4G09950	0.9004
AT2G04645	AT1G12000	0.9187
AT2G04645	AT3G48425	0.9031
AT2G04645	AT5G47530	0.9029
AT2G04645	AT1G55740	0.9109
AT2G04645	AT3G14190	0.9137
AT2G04645	AT5G64900	0.9198
AT2G04645	AT3G03450	0.9016
AT2G04645	AT5G51590	0.9029
AT2G04645	AT4G22120	0.9126
AT2G04645	AT3G08770	0.9316
AT2G04645	AT1G57700	0.9031
AT2G04645	AT3G62750	-0.903
AT2G04645	AT5G35520	0.9155
AT2G04645	AT5G24760	0.9118
AT2G04645	AT1G29410	0.9019
AT2G04645	AT1G08350	0.9102
AT2G04645	AT2G32765	0.9095
AT2G04645	AT1G16340	0.9053
AT2G04645	AT3G08630	0.9062
AT2G04645	AT3G22790	0.9112
AT2G04645	AT2G28130	0.9009
AT2G04645	AT1G73080	0.906
AT2G04645	AT3G20560	0.9044
AT2G04645	AT1G54580	0.9014
AT2G04645	AT3G20020	0.9186
AT2G04645	AT1G19990	0.9115
AT2G04645	AT5G16010	-0.9062
AT2G04645	AT5G62700	0.906
AT2G04645	AT1G10030	0.9025
AT2G04645	AT1G51170	0.9068
AT2G04645	AT5G44200	0.9033
AT2G04645	AT5G12360	0.9189
AT2G04645	AT4G31880	0.9118
AT2G04645	AT5G61980	0.9052
AT2G04645	AT4G17510	0.9184
AT2G04645	AT3G11800	0.9029
AT2G04645	AT1G79840	0.9149
AT2G04645	AT5G43060	0.9039
AT2G04645	AT5G66460	0.9157
AT2G04645	AT3G54820	0.9273
AT2G04645	AT2G03505	0.929
AT2G04645	AT1G15940	0.9192
AT2G04645	AT1G16790	0.9048
AT2G04645	AT5G59740	0.9156
AT2G04645	AT5G57590	0.9126
AT2G04645	AT4G34500	0.9126
AT2G04645	AT3G23400	-0.9019
AT2G04645	AT4G27240	0.9087
AT2G04645	AT3G19170	-0.9005
AT2G04645	AT5G58003	0.903
AT2G04645	AT1G32260	0.9003
AT2G04645	AT5G65670	0.9004
AT2G04645	AT3G04980	0.9217
AT2G04645	AT3G46200	0.9031
AT2G04645	AT5G04770	0.9082
AT2G04645	AT4G14840	0.9031
AT2G04645	AT1G18590	-0.9021
AT2G04645	AT5G65160	0.9031
AT2G04645	AT1G05950	0.9006
AT2G04645	AT2G28230	0.914
AT2G04645	AT2G25640	0.9085
AT2G04645	AT3G14610	0.9003
AT2G04645	AT5G58420	0.9004
AT2G04645	AT3G21350	0.9087
AT2G04645	AT4G26430	0.9189
AT2G04645	AT2G29550	0.9052
AT2G04645	AT1G14900	0.9093
AT2G04645	AT4G31730	0.9053
AT2G04645	AT3G61380	0.9007
AT2G04645	AT1G79530	0.9165
AT2G04645	AT1G18550	0.9059
AT2G04645	AT2G21300	0.9269
AT1G09627	AT5G22880	-0.9071
AT1G09627	AT2G29990	0.9185
AT1G09627	AT1G21560	-0.9046
AT1G09627	AT1G12760	0.9195
AT1G09627	AT1G23880	-0.9014
AT1G09627	AT2G30860	0.9041
AT1G09627	AT1G17340	0.9456
AT1G09627	AT5G67200	-0.9223
AT1G09627	AT2G29460	0.9126
AT1G09627	AT1G76390	0.9565
AT1G09627	AT1G62480	-0.9204
AT1G09627	AT1G13170	-0.9023
AT1G09627	AT4G14320	-0.9155
AT1G09627	AT5G52450	0.9163
AT1G09627	AT1G68400	-0.9179
AT1G09627	AT4G23270	0.9008
AT1G09627	AT5G54200	-0.9251
AT1G09627	AT3G49840	-0.9273
AT1G09627	AT3G26170	0.9033
AT1G09627	AT5G17860	0.9009
AT1G09627	AT1G13790	-0.9179
AT1G09627	AT1G71790	-0.9157
AT1G09627	AT5G47780	-0.9095
AT1G09627	AT3G22780	-0.92
AT1G09627	AT5G66310	-0.9342
AT1G09627	AT1G42430	-0.9053
AT1G09627	AT2G35605	-0.9208
AT1G09627	AT3G62700	0.9021
AT1G09627	AT2G46225	-0.9016
AT1G09627	AT2G40010	-0.9045
AT1G09627	AT5G13030	0.9234
AT1G09627	AT5G55480	-0.909
AT1G09627	AT3G62390	-0.916
AT1G09627	AT1G22070	0.9255
AT1G09627	AT1G03300	-0.9033
AT1G09627	AT5G13200	0.9306
AT1G09627	AT3G45230	-0.9287
AT1G09627	AT2G37300	-0.9295
AT1G09627	AT1G63010	0.9155
AT1G09627	AT1G19950	-0.9379
AT1G09627	AT1G13960	0.9633
AT1G09627	AT3G59420	-0.9119
AT1G09627	AT5G19090	-0.9098
AT1G09627	AT2G20240	-0.9102
AT1G09627	AT1G34065	-0.9506
AT1G09627	AT4G14310	-0.9059
AT1G09627	AT3G01970	0.9056
AT1G09627	AT1G49580	-0.9637
AT1G09627	AT3G29280	-0.9195
AT1G09627	AT1G12330	-0.9273
AT1G09627	AT5G16390	-0.9282
AT1G09627	AT5G50740	-0.9008
AT1G09627	AT5G23900	-0.9073
AT1G09627	AT4G03410	0.9291
AT1G09627	AT3G43960	-0.9184
AT1G09627	AT5G10400	-0.9001
AT1G09627	AT3G14660	0.9383
AT1G09627	AT4G19960	0.9316
AT1G09627	AT5G51070	0.9498
AT1G09627	AT2G18915	0.9111
AT1G09627	AT5G49460	-0.9199
AT1G09627	AT3G48040	-0.911
AT1G09627	AT1G33040	-0.9387
AT1G09627	AT3G61090	-0.909
AT1G09627	AT2G46650	0.9097
AT1G09627	AT4G13180	0.9207
AT1G09627	AT1G17350	-0.9019
AT1G09627	AT3G04960	-0.9154
AT1G09627	AT5G16310	-0.9029
AT1G09627	AT5G19540	0.9031
AT1G09627	AT4G22756	-0.9146
AT1G09627	AT5G05600	0.9366
AT1G09627	AT2G37060	-0.9131
AT1G09627	AT5G01470	-0.9328
AT1G09627	AT3G19820	-0.9079
AT1G09627	AT1G62300	0.9489
AT1G09627	AT1G28190	0.9083
AT1G09627	AT4G22130	-0.932
AT1G09627	AT5G43990	-0.9267
AT1G09627	AT3G49120	0.9165
AT1G09627	AT1G22590	-0.9271
AT1G09627	AT3G51740	-0.9162
AT1G09627	AT5G25470	-0.9031
AT1G09627	AT1G21000	0.9372
AT1G09627	AT2G39210	0.9174
AT1G09627	AT2G27130	-0.9515
AT1G09627	AT2G38790	0.9461
AT1G09627	AT5G56530	-0.9048
AT1G09627	AT2G17220	0.9411
AT1G09627	AT4G28760	-0.9306
AT1G09627	AT5G09995	-0.9377
AT1G09627	AT4G03420	0.9237
AT1G09627	AT1G45130	-0.9371
AT1G09627	AT1G28570	0.9173
AT1G09627	AT1G08890	0.9325
AT1G09627	AT4G36270	-0.9165
AT1G09627	AT4G02380	0.9162
AT1G09627	AT3G20200	-0.9351
AT1G09627	AT3G02150	0.9591
AT1G09627	AT5G14510	-0.9165
AT1G09627	AT5G14515	-0.9245
AT1G09627	AT1G69640	0.9481
AT1G09627	AT3G01450	-0.9431
AT1G09627	AT1G75540	0.9576
AT1G09627	AT1G56570	-0.9008
AT1G09627	AT3G26580	0.9213
AT1G09627	AT4G20110	0.9036
AT1G09627	AT3G02790	-0.9068
AT1G09627	AT3G53740	-0.9198
AT1G09627	AT5G28060	-0.9247
AT1G09627	AT1G09850	0.9068
AT1G09627	AT4G26790	-0.9243
AT1G09627	AT1G74360	0.9031
AT1G09627	AT5G54810	0.9196
AT1G09627	AT1G04050	-0.9184
AT1G09627	AT3G55005	-0.9342
AT1G09627	AT1G05010	0.9027
AT1G09627	AT4G15093	0.9305
AT1G09627	AT3G02110	-0.9031
AT1G09627	AT3G02640	-0.9007
AT1G09627	AT3G18830	0.9452
AT1G09627	AT3G02750	0.9224
AT1G09627	AT1G07240	0.9123
AT1G09627	AT1G36730	0.9305
AT1G09627	AT1G17380	0.9172
AT1G09627	AT5G06050	-0.9324
AT1G09627	AT1G27730	0.9286
AT1G09627	AT1G68568	0.9285
AT1G09627	AT5G20450	-0.9019
AT1G09627	AT1G78070	0.9254
AT1G09627	AT1G14180	-0.9167
AT1G09627	AT3G08680	-0.9198
AT1G09627	AT3G55170	-0.9396
AT1G09627	AT5G50920	0.9029
AT1G09627	AT5G38710	0.9096
AT1G09627	AT4G39200	-0.9291
AT1G09627	AT4G25390	0.905
AT1G09627	AT2G47000	0.9167
AT1G09627	AT4G10960	0.9014
AT1G09627	AT1G17560	-0.9229
AT1G09627	AT1G68600	0.9102
AT1G09627	AT4G13840	-0.9088
AT1G09627	AT1G76360	0.9107
AT1G09627	AT4G00755	-0.9578
AT1G09627	AT5G27150	0.9124
AT1G09627	AT5G01850	0.9027
AT1G09627	AT4G18590	-0.9077
AT1G09627	AT3G51450	0.915
AT1G09627	AT4G34920	0.9269
AT1G09627	AT4G20830	0.9169
AT1G09627	AT1G08230	0.9295
AT1G09627	AT1G27960	-0.9519
AT1G09627	AT4G37280	-0.9106
AT1G09627	AT3G18880	-0.9187
AT1G09627	AT3G51960	0.937
AT1G09627	AT5G52310	0.9049
AT1G09627	AT2G44440	-0.9183
AT1G09627	AT4G35880	-0.912
AT1G09627	AT5G13750	0.9373
AT1G09627	AT5G26340	0.9271
AT1G09627	AT3G10130	0.9262
AT1G09627	AT5G15330	-0.9099
AT1G09627	AT1G45145	0.9147
AT1G09627	AT2G39660	0.9087
AT1G09627	AT1G62810	0.9211
AT1G09627	AT1G57820	-0.9133
AT1G09627	AT2G22230	-0.9111
AT1G09627	AT1G47290	-0.9085
AT1G09627	AT5G40720	0.9049
AT1G09627	AT1G80050	-0.9503
AT1G09627	AT1G14970	-0.9046
AT1G09627	AT2G20700	-0.9033
AT1G09627	AT5G02620	0.9547
AT1G09627	AT1G08940	0.9162
AT1G09627	AT3G23760	-0.9301
AT1G09627	AT4G18210	0.9352
AT1G09627	AT4G33050	0.904
AT1G09627	AT2G42740	-0.908
AT1G09627	AT4G20835	0.9319
AT1G09627	AT1G63840	0.9272
AT1G09627	AT2G27830	0.9058
AT1G09627	AT5G13520	-0.9452
AT1G09627	AT3G21190	-0.9037
AT1G09627	AT2G04080	0.9012
AT1G09627	AT3G06130	-0.9466
AT1G09627	AT2G17840	0.9251
AT1G09627	AT5G54530	-0.9118
AT1G09627	AT1G01470	0.9582
AT1G09627	AT3G53530	-0.9092
AT1G09627	AT4G16770	0.9081
AT1G09627	AT2G35620	-0.9057
AT1G09627	AT5G22860	0.9359
AT1G09627	AT5G13800	0.9295
AT1G09627	AT3G49650	-0.9159
AT1G09627	AT3G09800	-0.9111
AT1G09627	AT3G56370	-0.9014
AT1G09627	AT2G33990	-0.9477
AT1G09627	AT3G13845	-0.9008
AT1G09627	AT2G29050	-0.9548
AT1G09627	AT1G69770	-0.903
AT1G09627	AT5G58670	0.9169
AT1G09627	AT2G05210	-0.9031
AT1G09627	AT1G53300	-0.9006
AT1G09627	AT5G19290	-0.9441
AT1G09627	AT1G71140	0.9071
AT1G09627	AT2G34810	0.909
AT1G09627	AT2G22670	-0.9544
AT1G09627	AT2G34480	-0.9006
AT1G09627	AT1G76980	0.9481
AT1G09627	AT1G52500	-0.9111
AT1G09627	AT3G13222	-0.9029
AT1G09627	AT1G23750	-0.9274
AT1G09627	AT3G46510	0.9101
AT1G09627	AT1G01100	-0.9032
AT1G09627	AT4G21750	-0.9106
AT1G09627	AT1G78380	0.9136
AT1G09627	AT1G70810	0.9329
AT1G09627	AT4G27230	-0.9143
AT1G09627	AT1G06960	-0.9133
AT1G09627	AT3G11420	0.9215
AT1G09627	AT2G04400	0.9179
AT1G09627	AT4G02110	-0.9068
AT1G09627	AT3G05200	0.9292
AT1G09627	AT2G17442	-0.9221
AT1G09627	AT3G11500	-0.917
AT1G09627	AT1G76405	-0.9391
AT1G09627	AT4G09800	-0.9103
AT1G09627	AT2G32720	-0.9211
AT1G09627	AT5G04160	-0.9109
AT1G09627	AT4G16960	0.9082
AT1G09627	AT3G56130	-0.9292
AT1G09627	AT4G32710	-0.9384
AT1G09627	AT3G21690	0.949
AT1G09627	AT2G34560	-0.9555
AT1G09627	AT4G35950	-0.9453
AT1G09627	AT1G11810	-0.9122
AT1G09627	AT5G55820	-0.9271
AT1G09627	AT3G54950	0.9372
AT1G09627	AT5G46260	0.9021
AT1G09627	AT4G03020	0.9125
AT1G09627	AT3G27360	-0.9087
AT1G09627	AT1G69310	0.9092
AT1G09627	AT3G09830	0.9268
AT1G09627	AT3G24040	-0.9068
AT1G09627	AT2G30140	0.9511
AT1G09627	AT1G77920	0.9114
AT1G09627	AT1G12000	-0.913
AT1G09627	AT3G54560	-0.9287
AT1G09627	AT5G66750	-0.9094
AT1G09627	AT3G03450	-0.9205
AT1G09627	AT5G03990	0.9156
AT1G09627	AT3G55880	0.9044
AT1G09627	AT4G22120	-0.9081
AT1G09627	AT3G59210	0.9424
AT1G09627	AT3G13510	-0.9051
AT1G09627	AT1G64810	0.9167
AT1G09627	AT4G28360	-0.9044
AT1G09627	AT5G41060	-0.9066
AT1G09627	AT3G51440	0.9031
AT1G09627	AT5G40080	-0.909
AT1G09627	AT3G07510	-0.925
AT1G09627	AT5G35520	-0.9284
AT1G09627	AT5G47220	0.9075
AT1G09627	AT3G46320	-0.9096
AT1G09627	AT2G32765	-0.9211
AT1G09627	AT3G22790	-0.9367
AT1G09627	AT5G53090	-0.9018
AT1G09627	AT1G48610	-0.9033
AT1G09627	AT3G20790	-0.908
AT1G09627	AT5G67340	0.907
AT1G09627	AT5G16010	0.9349
AT1G09627	AT5G11550	-0.905
AT1G09627	AT5G62700	-0.9207
AT1G09627	AT1G69700	-0.9306
AT1G09627	AT1G10030	-0.9327
AT1G09627	AT4G09550	-0.9483
AT1G09627	AT4G21120	0.9066
AT1G09627	AT5G63160	0.9366
AT1G09627	AT5G08040	-0.9057
AT1G09627	AT5G24530	0.936
AT1G09627	AT4G15790	-0.9322
AT1G09627	AT3G14690	0.915
AT1G09627	AT2G43280	-0.9199
AT1G09627	AT5G15970	0.9016
AT1G09627	AT1G17200	-0.9117
AT1G09627	AT3G25030	-0.9221
AT1G09627	AT5G18130	0.9092
AT1G09627	AT3G19010	0.9044
AT1G09627	AT3G49210	0.9193
AT1G09627	AT1G09970	0.9458
AT1G09627	AT3G59700	0.9515
AT1G09627	AT4G18010	0.9153
AT1G09627	AT1G10850	-0.93
AT1G09627	AT5G42010	0.9154
AT1G09627	AT1G67950	-0.9051
AT1G09627	AT2G35940	0.9299
AT1G09627	AT4G30330	-0.9264
AT1G09627	AT3G50930	0.9022
AT1G09627	AT4G27240	-0.9143
AT1G09627	AT1G27930	0.9129
AT1G09627	AT3G56300	-0.9358
AT1G09627	AT5G59970	-0.9366
AT1G09627	AT1G06010	-0.9105
AT1G09627	AT3G18750	-0.9093
AT1G09627	AT1G64950	0.9189
AT1G09627	AT1G76130	0.9237
AT1G09627	AT3G21350	-0.9254
AT1G09627	AT3G48070	0.9293
AT1G09627	AT1G74160	-0.9116
AT1G09627	AT5G36220	0.9279
AT1G09627	AT1G18550	-0.9105
AT1G09627	AT2G21300	-0.9179
AT2G35945	AT1G53210	0.9055
AT2G35945	AT1G12760	0.9215
AT2G35945	AT2G30860	0.9277
AT2G35945	AT1G17340	0.949
AT2G35945	AT1G76390	0.9042
AT2G35945	AT5G48620	0.9018
AT2G35945	AT3G27820	0.9211
AT2G35945	AT4G18880	0.9015
AT2G35945	AT1G76520	0.9341
AT2G35945	AT5G54940	0.9128
AT2G35945	AT5G63790	0.9289
AT2G35945	AT5G52450	0.9567
AT2G35945	AT4G23270	0.9243
AT2G35945	AT4G12300	0.9103
AT2G35945	AT2G38290	0.9021
AT2G35945	AT3G26170	0.9297
AT2G35945	AT5G17860	0.9036
AT2G35945	AT1G59870	0.9314
AT2G35945	AT1G08930	0.9104
AT2G35945	AT5G46780	0.9014
AT2G35945	AT5G66310	-0.9049
AT2G35945	AT1G67560	0.9072
AT2G35945	AT3G05650	0.9301
AT2G35945	AT2G35605	-0.9078
AT2G35945	AT2G46225	-0.9103
AT2G35945	AT5G13030	0.9281
AT2G35945	AT5G13200	0.9215
AT2G35945	AT1G72900	0.9316
AT2G35945	AT1G63010	0.9375
AT2G35945	AT1G19950	-0.9008
AT2G35945	AT1G20510	0.902
AT2G35945	AT1G68570	0.9123
AT2G35945	AT3G08170	0.9021
AT2G35945	AT3G48760	0.9092
AT2G35945	AT1G49580	-0.929
AT2G35945	AT1G12330	-0.9016
AT2G35945	AT4G16860	0.9118
AT2G35945	AT1G65800	0.9105
AT2G35945	AT4G03410	0.9262
AT2G35945	AT4G01700	0.9009
AT2G35945	AT2G41640	0.9272
AT2G35945	AT3G20300	0.9035
AT2G35945	AT1G53430	0.9018
AT2G35945	AT5G55050	0.9152
AT2G35945	AT3G14660	0.9326
AT2G35945	AT4G19960	0.9349
AT2G35945	AT5G51070	0.9129
AT2G35945	AT2G38470	0.9103
AT2G35945	AT2G46650	0.9284
AT2G35945	AT4G13180	0.9149
AT2G35945	AT1G18390	0.9213
AT2G35945	AT5G63710	0.9353
AT2G35945	AT3G03870	0.9243
AT2G35945	AT1G62300	0.9239
AT2G35945	AT1G28190	0.9141
AT2G35945	AT4G22130	-0.9039
AT2G35945	AT3G49120	0.9379
AT2G35945	AT1G21000	0.945
AT2G35945	AT2G39210	0.9221
AT2G35945	AT2G27130	-0.9176
AT2G35945	AT2G38790	0.9443
AT2G35945	AT5G18490	0.9187
AT2G35945	AT4G26070	0.9206
AT2G35945	AT4G27520	0.9011
AT2G35945	AT2G17220	0.9228
AT2G35945	AT1G69450	0.9443
AT2G35945	AT4G28760	-0.9015
AT2G35945	AT1G64280	0.9047
AT2G35945	AT4G02410	0.9432
AT2G35945	AT5G09995	-0.9038
AT2G35945	AT1G45130	-0.9
AT2G35945	AT5G49760	0.9187
AT2G35945	AT1G28570	0.9556
AT2G35945	AT1G08890	0.9619
AT2G35945	AT4G16957	0.9062
AT2G35945	AT4G02380	0.9182
AT2G35945	AT1G10090	0.9254
AT2G35945	AT3G02150	0.9347
AT2G35945	AT1G69640	0.9572
AT2G35945	AT3G26580	0.9033
AT2G35945	AT4G20110	0.929
AT2G35945	AT4G31650	0.9007
AT2G35945	AT1G09850	0.9386
AT2G35945	AT1G74360	0.9379
AT2G35945	AT2G46400	0.9204
AT2G35945	AT1G05010	0.9126
AT2G35945	AT3G18830	0.9466
AT2G35945	AT3G02750	0.9267
AT2G35945	AT1G07240	0.9258
AT2G35945	AT2G46680	0.9049
AT2G35945	AT4G34390	0.9109
AT2G35945	AT1G17380	0.9167
AT2G35945	AT4G23250	0.9175
AT2G35945	AT1G21250	0.928
AT2G35945	AT4G29670	0.9012
AT2G35945	AT1G68568	0.9424
AT2G35945	AT3G15840	0.9101
AT2G35945	AT1G69550	0.9282
AT2G35945	AT5G61600	0.9012
AT2G35945	AT5G42390	0.9409
AT2G35945	AT1G78070	0.9114
AT2G35945	AT3G47250	0.908
AT2G35945	AT3G28450	0.9033
AT2G35945	AT5G08790	0.933
AT2G35945	AT5G50920	0.942
AT2G35945	AT5G38710	0.9158
AT2G35945	AT4G25390	0.9431
AT2G35945	AT4G10960	0.9072
AT2G35945	AT4G18280	0.9109
AT2G35945	AT5G63850	0.9169
AT2G35945	AT4G00755	-0.9105
AT2G35945	AT5G27150	0.9196
AT2G35945	AT5G01850	0.9452
AT2G35945	AT4G16190	0.9264
AT2G35945	AT4G34920	0.9473
AT2G35945	AT1G12140	0.9237
AT2G35945	AT1G61180	0.9198
AT2G35945	AT1G08230	0.901
AT2G35945	AT1G27960	-0.9387
AT2G35945	AT4G13810	0.917
AT2G35945	AT3G51960	0.9144
AT2G35945	AT5G52310	0.9056
AT2G35945	AT4G31500	0.9211
AT2G35945	AT4G19520	0.9366
AT2G35945	AT3G47960	0.9106
AT2G35945	AT5G13750	0.9315
AT2G35945	AT5G26340	0.9308
AT2G35945	AT3G10130	0.9059
AT2G35945	AT1G45145	0.9183
AT2G35945	AT2G39660	0.9327
AT2G35945	AT1G67860	0.9253
AT2G35945	AT2G38780	0.9163
AT2G35945	AT5G27320	0.9307
AT2G35945	AT5G40720	0.9241
AT2G35945	AT1G51950	0.9124
AT2G35945	AT1G06460	0.9079
AT2G35945	AT3G55740	0.9036
AT2G35945	AT5G02620	0.9641
AT2G35945	AT1G04400	0.9422
AT2G35945	AT1G08940	0.9284
AT2G35945	AT1G63880	0.9177
AT2G35945	AT3G17700	0.9131
AT2G35945	AT4G16955	0.9198
AT2G35945	AT4G18210	0.9335
AT2G35945	AT4G33050	0.9509
AT2G35945	AT1G30400	0.9526
AT2G35945	AT4G20835	0.9008
AT2G35945	AT1G24575	0.9068
AT2G35945	AT1G20440	0.9194
AT2G35945	AT5G43470	0.9318
AT2G35945	AT1G32640	0.9311
AT2G35945	AT2G14080	0.9569
AT2G35945	AT1G63840	0.9463
AT2G35945	AT2G27830	0.9528
AT2G35945	AT2G04080	0.9396
AT2G35945	AT3G06130	-0.9003
AT2G35945	AT1G01470	0.9082
AT2G35945	AT1G76680	0.9093
AT2G35945	AT5G22860	0.9262
AT2G35945	AT3G49650	-0.9035
AT2G35945	AT5G47860	0.9137
AT2G35945	AT2G33990	-0.9041
AT2G35945	AT5G09620	0.9122
AT2G35945	AT2G29050	-0.917
AT2G35945	AT5G45380	0.9457
AT2G35945	AT4G25900	0.9067
AT2G35945	AT5G58670	0.9166
AT2G35945	AT1G71140	0.9116
AT2G35945	AT1G13210	0.9148
AT2G35945	AT4G17500	0.9111
AT2G35945	AT5G10030	0.9031
AT2G35945	AT5G45500	0.9215
AT2G35945	AT2G22670	-0.9061
AT2G35945	AT1G61660	0.9222
AT2G35945	AT1G76980	0.9457
AT2G35945	AT1G23750	-0.9021
AT2G35945	AT5G27930	0.9027
AT2G35945	AT2G41410	0.9058
AT2G35945	AT2G08475	0.9061
AT2G35945	AT3G46510	0.9313
AT2G35945	AT1G78380	0.906
AT2G35945	AT5G05085	0.9042
AT2G35945	AT2G20960	0.9513
AT2G35945	AT3G52430	0.9146
AT2G35945	AT3G05200	0.9308
AT2G35945	AT3G47620	0.9272
AT2G35945	AT2G17442	-0.9069
AT2G35945	AT4G16960	0.9258
AT2G35945	AT4G32710	-0.9004
AT2G35945	AT3G05360	0.9058
AT2G35945	AT3G21690	0.9611
AT2G35945	AT5G61010	0.9081
AT2G35945	AT2G34560	-0.9141
AT2G35945	AT3G60415	0.9215
AT2G35945	AT5G43440	0.9148
AT2G35945	AT3G26280	0.9015
AT2G35945	AT3G21250	0.9428
AT2G35945	AT5G46260	0.9574
AT2G35945	AT1G28380	0.9149
AT2G35945	AT5G66070	0.9155
AT2G35945	AT1G69310	0.9262
AT2G35945	AT3G09830	0.9284
AT2G35945	AT2G30140	0.9308
AT2G35945	AT3G58720	0.9001
AT2G35945	AT3G03450	-0.9055
AT2G35945	AT3G55880	0.9142
AT2G35945	AT1G64810	0.9042
AT2G35945	AT1G20450	0.9033
AT2G35945	AT4G14070	0.9055
AT2G35945	AT2G32765	-0.9045
AT2G35945	AT3G22790	-0.9093
AT2G35945	AT4G28490	0.961
AT2G35945	AT2G44490	0.9199
AT2G35945	AT1G78670	0.9084
AT2G35945	AT5G67340	0.9254
AT2G35945	AT1G32630	0.9305
AT2G35945	AT2G09735	0.9231
AT2G35945	AT4G25940	0.9168
AT2G35945	AT4G16950	0.9306
AT2G35945	AT1G28140	0.9043
AT2G35945	AT4G21120	0.9053
AT2G35945	AT4G13510	0.9256
AT2G35945	AT5G63160	0.9249
AT2G35945	AT5G24530	0.9055
AT2G35945	AT3G14690	0.9584
AT2G35945	AT5G11060	0.9434
AT2G35945	AT5G15970	0.9133
AT2G35945	AT1G59620	0.9361
AT2G35945	AT5G40170	0.943
AT2G35945	AT1G11310	0.9274
AT2G35945	AT3G19010	0.935
AT2G35945	AT3G49210	0.9166
AT2G35945	AT3G19930	0.9059
AT2G35945	AT1G09970	0.9124
AT2G35945	AT3G59700	0.9452
AT2G35945	AT4G16890	0.9239
AT2G35945	AT2G24180	0.9285
AT2G35945	AT4G18010	0.9051
AT2G35945	AT3G24520	0.905
AT2G35945	AT5G42010	0.9073
AT2G35945	AT2G35940	0.9886
AT2G35945	AT3G50930	0.9166
AT2G35945	AT1G27930	0.9504
AT2G35945	AT2G27190	0.9352
AT2G35945	AT4G35600	0.9131
AT2G35945	AT3G18750	-0.9046
AT2G35945	AT1G64950	0.909
AT2G35945	AT4G38460	0.9181
AT2G35945	AT5G53550	0.9169
AT2G35945	AT4G24020	0.9241
AT2G35945	AT1G13930	0.9202
AT2G35945	AT3G48070	0.9081
AT2G35945	AT5G36220	0.9457
