# Supplementary material for: Transcriptome Profile Analysis of Arabidopsis Reveals the Drought Stress-Induced Long Non-coding RNAs Associated With Photosynthesis, Chlorophyll Synthesis, Fatty Acid Synthesis and Degradation
Source: Front Plant Sci. 2021 May 25;12:643182. doi: 10.3389/fpls.2021.643182 (PMC8185149; doi:10.3389/fpls.2021.643182)
Supplement: Supplementary Table 4 — LncRNAs and their trans-regulatory target genes in leaves of VOC relative samples. [file Table_4.XLS]

LncRNA_name	Target_gene	Correlation coefficient
MSTRG.5758	AT1G21520	0.9068
MSTRG.5758	AT4G01700	0.9015
MSTRG.5758	AT4G13180	0.9032
MSTRG.5758	AT2G39210	0.9073
MSTRG.5758	AT2G17220	0.9045
MSTRG.5758	AT4G25390	0.9014
MSTRG.5758	AT4G18210	0.9
MSTRG.5758	AT2G27830	0.9131
MSTRG.5758	AT5G67340	0.923
AT2G40008	AT1G26800	-0.9132
AT2G40008	AT4G16120	0.9033
AT2G40008	AT3G23390	0.9059
AT2G40008	AT5G59850	0.9163
AT2G40008	AT5G67200	0.92
AT2G40008	AT5G62690	0.9185
AT2G40008	AT1G13170	0.9085
AT2G40008	AT1G51630	0.9054
AT2G40008	AT3G59650	0.911
AT2G40008	AT2G22250	0.9006
AT2G40008	AT5G54940	-0.9043
AT2G40008	AT5G10020	0.9141
AT2G40008	AT2G30575	0.9139
AT2G40008	AT1G29250	0.9126
AT2G40008	AT5G55190	0.9183
AT2G40008	AT5G39740	0.9422
AT2G40008	AT2G25210	0.9085
AT2G40008	AT1G13790	0.9259
AT2G40008	AT4G29410	0.9163
AT2G40008	AT3G22780	0.9093
AT2G40008	AT1G63470	0.9055
AT2G40008	AT2G37600	0.9334
AT2G40008	AT2G46225	0.9025
AT2G40008	AT2G40010	0.9489
AT2G40008	AT5G47930	0.9078
AT2G40008	AT3G53890	0.9029
AT2G40008	AT1G04820	0.9004
AT2G40008	AT3G16080	0.9073
AT2G40008	AT3G45230	0.9066
AT2G40008	AT1G49890	0.907
AT2G40008	AT1G72480	0.9
AT2G40008	AT3G62050	0.9189
AT2G40008	AT3G04920	0.9103
AT2G40008	AT5G19090	0.9012
AT2G40008	AT1G67690	0.9012
AT2G40008	AT1G34065	0.9089
AT2G40008	AT1G72730	0.917
AT2G40008	AT1G20950	0.9174
AT2G40008	AT2G02790	0.9201
AT2G40008	AT2G30200	0.9141
AT2G40008	AT2G28380	0.9048
AT2G40008	AT3G29280	0.9146
AT2G40008	AT1G12330	0.9102
AT2G40008	AT2G17630	0.9079
AT2G40008	AT3G07320	0.9033
AT2G40008	AT5G45590	0.9147
AT2G40008	AT3G53020	0.9126
AT2G40008	AT1G21880	0.9014
AT2G40008	AT1G63640	0.9241
AT2G40008	AT3G03010	0.9039
AT2G40008	AT4G23490	0.9163
AT2G40008	AT3G11760	0.9064
AT2G40008	AT1G62660	-0.9094
AT2G40008	AT5G49460	0.9152
AT2G40008	AT4G13180	-0.9147
AT2G40008	AT4G31700	0.9088
AT2G40008	AT2G29540	0.9368
AT2G40008	AT3G06700	0.932
AT2G40008	AT4G22240	-0.9081
AT2G40008	AT3G03870	-0.9044
AT2G40008	AT4G22130	0.9028
AT2G40008	AT5G43990	0.9077
AT2G40008	AT4G31360	0.9092
AT2G40008	AT1G21000	-0.9245
AT2G40008	AT3G42660	0.918
AT2G40008	AT2G27130	0.9049
AT2G40008	AT2G43040	0.9201
AT2G40008	AT2G47610	0.9249
AT2G40008	AT1G67430	0.9172
AT2G40008	AT3G62300	0.9254
AT2G40008	AT3G50070	0.9125
AT2G40008	AT2G23700	0.9265
AT2G40008	AT3G02150	-0.9091
AT2G40008	AT4G13930	0.9136
AT2G40008	AT3G11510	0.9143
AT2G40008	AT2G21580	0.9177
AT2G40008	AT5G04620	0.9039
AT2G40008	AT5G01890	0.9165
AT2G40008	AT5G01630	0.9084
AT2G40008	AT5G52650	0.9258
AT2G40008	AT5G56710	0.9277
AT2G40008	AT5G07090	0.9107
AT2G40008	AT5G06050	0.942
AT2G40008	AT4G33360	0.9077
AT2G40008	AT3G55280	0.9282
AT2G40008	AT1G80350	0.9018
AT2G40008	AT2G27720	0.9055
AT2G40008	AT2G38810	0.9181
AT2G40008	AT4G34670	0.9191
AT2G40008	AT5G13280	0.9103
AT2G40008	AT1G04270	0.9151
AT2G40008	AT2G40640	0.9113
AT2G40008	AT3G23830	0.9154
AT2G40008	AT3G08680	0.9139
AT2G40008	AT1G76550	0.9303
AT2G40008	AT5G16130	0.9178
AT2G40008	AT4G39200	0.9052
AT2G40008	AT3G06680	0.9318
AT2G40008	AT5G53070	0.9244
AT2G40008	AT2G41650	0.9245
AT2G40008	AT5G15610	0.9207
AT2G40008	AT2G25100	0.9021
AT2G40008	AT1G01130	0.9212
AT2G40008	AT1G77940	0.9254
AT2G40008	AT4G00755	0.9001
AT2G40008	AT3G25860	0.9067
AT2G40008	AT2G37190	0.9056
AT2G40008	AT1G56600	-0.915
AT2G40008	AT1G52300	0.9167
AT2G40008	AT4G34920	-0.9226
AT2G40008	AT2G31610	0.9414
AT2G40008	AT1G08230	-0.9025
AT2G40008	AT2G44440	0.914
AT2G40008	AT1G13730	0.9196
AT2G40008	AT1G18540	0.9195
AT2G40008	AT2G13690	0.9029
AT2G40008	AT4G35880	0.9388
AT2G40008	AT3G16780	0.9297
AT2G40008	AT3G10130	-0.9059
AT2G40008	AT3G59540	0.9134
AT2G40008	AT1G45145	-0.9063
AT2G40008	AT3G43980	0.9215
AT2G40008	AT1G72550	0.9213
AT2G40008	AT5G58930	0.9005
AT2G40008	AT5G48720	0.902
AT2G40008	AT1G80050	0.9217
AT2G40008	AT2G36620	0.9206
AT2G40008	AT2G17360	0.9106
AT2G40008	AT1G08360	0.9224
AT2G40008	AT2G20290	0.9018
AT2G40008	AT5G05670	0.9014
AT2G40008	AT4G18210	-0.9084
AT2G40008	AT5G22440	0.9197
AT2G40008	AT2G47110	0.9029
AT2G40008	AT4G30490	-0.9112
AT2G40008	AT2G27830	-0.9009
AT2G40008	AT3G44940	0.9046
AT2G40008	AT2G35620	0.9101
AT2G40008	AT2G43570	-0.9095
AT2G40008	AT3G28900	0.9323
AT2G40008	AT5G05620	0.918
AT2G40008	AT4G05400	0.9171
AT2G40008	AT3G25520	0.9188
AT2G40008	AT1G69770	0.9003
AT2G40008	AT1G26910	0.9168
AT2G40008	AT3G09630	0.9234
AT2G40008	AT1G07070	0.9066
AT2G40008	AT1G73480	-0.9031
AT2G40008	AT2G27710	0.9276
AT2G40008	AT5G62300	0.9311
AT2G40008	AT2G01490	-0.9105
AT2G40008	AT2G34480	0.9276
AT2G40008	AT5G64140	0.9187
AT2G40008	AT5G35460	-0.9366
AT2G40008	AT5G48760	0.9262
AT2G40008	AT1G10120	0.9215
AT2G40008	AT1G20220	0.9113
AT2G40008	AT2G19750	0.9116
AT2G40008	AT3G47370	0.9055
AT2G40008	AT1G01100	0.9247
AT2G40008	AT2G32060	0.9287
AT2G40008	AT1G22780	0.9164
AT2G40008	AT4G02110	0.9176
AT2G40008	AT2G32720	0.9177
AT2G40008	AT5G04160	0.901
AT2G40008	AT2G04390	0.9202
AT2G40008	AT4G34555	0.9164
AT2G40008	AT3G60770	0.9122
AT2G40008	AT5G55820	0.9059
AT2G40008	AT3G23480	-0.9072
AT2G40008	AT2G40510	0.9011
AT2G40008	AT3G61110	0.9059
AT2G40008	AT3G27360	0.9056
AT2G40008	AT1G04590	0.9245
AT2G40008	AT3G24040	0.9077
AT2G40008	AT1G27400	0.9062
AT2G40008	AT5G38110	0.9113
AT2G40008	AT1G12000	0.9618
AT2G40008	AT1G31860	0.9002
AT2G40008	AT3G48425	0.9144
AT2G40008	AT4G00100	0.9307
AT2G40008	AT1G05460	0.9069
AT2G40008	AT3G62250	0.9109
AT2G40008	AT1G57700	0.9158
AT2G40008	AT4G28360	0.9299
AT2G40008	AT5G35520	0.914
AT2G40008	AT1G50010	0.9042
AT2G40008	AT2G32765	0.9183
AT2G40008	AT2G43360	0.9014
AT2G40008	AT2G46890	0.9055
AT2G40008	AT1G19990	0.9098
AT2G40008	AT2G27530	0.904
AT2G40008	AT5G16010	-0.9055
AT2G40008	AT3G52590	0.9134
AT2G40008	AT5G62700	0.9216
AT2G40008	AT1G10030	0.9054
AT2G40008	AT5G41760	0.9039
AT2G40008	AT1G21140	0.9128
AT2G40008	AT4G15790	0.9129
AT2G40008	AT2G05220	0.9001
AT2G40008	AT5G13960	0.9146
AT2G40008	AT4G29390	0.9109
AT2G40008	AT3G60245	0.9362
AT2G40008	AT5G57590	0.9151
AT2G40008	AT4G27240	0.9329
AT2G40008	AT2G40590	0.9215
AT2G40008	AT1G64950	-0.9064
AT2G40008	AT3G04980	0.9116
AT2G40008	AT5G65880	0.9103
AT2G40008	AT2G25640	0.9258
AT2G40008	AT5G15200	0.9215
AT2G40008	AT3G10610	0.9052
AT2G40008	AT5G58420	0.9253
AT2G40008	AT5G61000	0.9044
AT2G40008	AT2G29550	0.9163
AT2G40008	AT1G14900	0.9042
AT2G40008	AT3G56340	0.9085
AT2G40008	AT2G21300	0.9169
AT1G09627	AT5G22880	-0.9071
AT1G09627	AT2G29990	0.9185
AT1G09627	AT1G21560	-0.9046
AT1G09627	AT1G12760	0.9195
AT1G09627	AT1G23880	-0.9014
AT1G09627	AT2G30860	0.9041
AT1G09627	AT1G17340	0.9456
AT1G09627	AT5G67200	-0.9223
AT1G09627	AT2G29460	0.9126
AT1G09627	AT1G76390	0.9565
AT1G09627	AT1G62480	-0.9204
AT1G09627	AT1G13170	-0.9023
AT1G09627	AT4G14320	-0.9155
AT1G09627	AT5G52450	0.9163
AT1G09627	AT1G68400	-0.9179
AT1G09627	AT4G23270	0.9008
AT1G09627	AT5G54200	-0.9251
AT1G09627	AT3G49840	-0.9273
AT1G09627	AT3G26170	0.9033
AT1G09627	AT5G17860	0.9009
AT1G09627	AT1G13790	-0.9179
AT1G09627	AT1G71790	-0.9157
AT1G09627	AT5G47780	-0.9095
AT1G09627	AT3G22780	-0.92
AT1G09627	AT5G66310	-0.9342
AT1G09627	AT1G42430	-0.9053
AT1G09627	AT2G35605	-0.9208
AT1G09627	AT3G62700	0.9021
AT1G09627	AT2G46225	-0.9016
AT1G09627	AT2G40010	-0.9045
AT1G09627	AT5G13030	0.9234
AT1G09627	AT5G55480	-0.909
AT1G09627	AT3G62390	-0.916
AT1G09627	AT1G22070	0.9255
AT1G09627	AT1G03300	-0.9033
AT1G09627	AT5G13200	0.9306
AT1G09627	AT3G45230	-0.9287
AT1G09627	AT2G37300	-0.9295
AT1G09627	AT1G63010	0.9155
AT1G09627	AT1G19950	-0.9379
AT1G09627	AT1G13960	0.9633
AT1G09627	AT3G59420	-0.9119
AT1G09627	AT5G19090	-0.9098
AT1G09627	AT2G20240	-0.9102
AT1G09627	AT1G34065	-0.9506
AT1G09627	AT4G14310	-0.9059
AT1G09627	AT3G01970	0.9056
AT1G09627	AT1G49580	-0.9637
AT1G09627	AT3G29280	-0.9195
AT1G09627	AT1G12330	-0.9273
AT1G09627	AT5G16390	-0.9282
AT1G09627	AT5G50740	-0.9008
AT1G09627	AT5G23900	-0.9073
AT1G09627	AT4G03410	0.9291
AT1G09627	AT3G43960	-0.9184
AT1G09627	AT5G10400	-0.9001
AT1G09627	AT3G14660	0.9383
AT1G09627	AT4G19960	0.9316
AT1G09627	AT5G51070	0.9498
AT1G09627	AT2G18915	0.9111
AT1G09627	AT5G49460	-0.9199
AT1G09627	AT3G48040	-0.911
AT1G09627	AT1G33040	-0.9387
AT1G09627	AT3G61090	-0.909
AT1G09627	AT2G46650	0.9097
AT1G09627	AT4G13180	0.9207
AT1G09627	AT1G17350	-0.9019
AT1G09627	AT3G04960	-0.9154
AT1G09627	AT5G16310	-0.9029
AT1G09627	AT5G19540	0.9031
AT1G09627	AT4G22756	-0.9146
AT1G09627	AT5G05600	0.9366
AT1G09627	AT2G37060	-0.9131
AT1G09627	AT5G01470	-0.9328
AT1G09627	AT3G19820	-0.9079
AT1G09627	AT1G62300	0.9489
AT1G09627	AT1G28190	0.9083
AT1G09627	AT4G22130	-0.932
AT1G09627	AT5G43990	-0.9267
AT1G09627	AT3G49120	0.9165
AT1G09627	AT1G22590	-0.9271
AT1G09627	AT3G51740	-0.9162
AT1G09627	AT5G25470	-0.9031
AT1G09627	AT1G21000	0.9372
AT1G09627	AT2G39210	0.9174
AT1G09627	AT2G27130	-0.9515
AT1G09627	AT2G38790	0.9461
AT1G09627	AT5G56530	-0.9048
AT1G09627	AT2G17220	0.9411
AT1G09627	AT4G28760	-0.9306
AT1G09627	AT5G09995	-0.9377
AT1G09627	AT4G03420	0.9237
AT1G09627	AT1G45130	-0.9371
AT1G09627	AT1G28570	0.9173
AT1G09627	AT1G08890	0.9325
AT1G09627	AT4G36270	-0.9165
AT1G09627	AT4G02380	0.9162
AT1G09627	AT3G20200	-0.9351
AT1G09627	AT3G02150	0.9591
AT1G09627	AT5G14510	-0.9165
AT1G09627	AT5G14515	-0.9245
AT1G09627	AT1G69640	0.9481
AT1G09627	AT3G01450	-0.9431
AT1G09627	AT1G75540	0.9576
AT1G09627	AT1G56570	-0.9008
AT1G09627	AT3G26580	0.9213
AT1G09627	AT4G20110	0.9036
AT1G09627	AT3G02790	-0.9068
AT1G09627	AT3G53740	-0.9198
AT1G09627	AT5G28060	-0.9247
AT1G09627	AT1G09850	0.9068
AT1G09627	AT4G26790	-0.9243
AT1G09627	AT1G74360	0.9031
AT1G09627	AT5G54810	0.9196
AT1G09627	AT1G04050	-0.9184
AT1G09627	AT3G55005	-0.9342
AT1G09627	AT1G05010	0.9027
AT1G09627	AT4G15093	0.9305
AT1G09627	AT3G02110	-0.9031
AT1G09627	AT3G02640	-0.9007
AT1G09627	AT3G18830	0.9452
AT1G09627	AT3G02750	0.9224
AT1G09627	AT1G07240	0.9123
AT1G09627	AT1G36730	0.9305
AT1G09627	AT1G17380	0.9172
AT1G09627	AT5G06050	-0.9324
AT1G09627	AT1G27730	0.9286
AT1G09627	AT1G68568	0.9285
AT1G09627	AT5G20450	-0.9019
AT1G09627	AT1G78070	0.9254
AT1G09627	AT1G14180	-0.9167
AT1G09627	AT3G08680	-0.9198
AT1G09627	AT3G55170	-0.9396
AT1G09627	AT5G50920	0.9029
AT1G09627	AT5G38710	0.9096
AT1G09627	AT4G39200	-0.9291
AT1G09627	AT4G25390	0.905
AT1G09627	AT2G47000	0.9167
AT1G09627	AT4G10960	0.9014
AT1G09627	AT1G17560	-0.9229
AT1G09627	AT1G68600	0.9102
AT1G09627	AT4G13840	-0.9088
AT1G09627	AT1G76360	0.9107
AT1G09627	AT4G00755	-0.9578
AT1G09627	AT5G27150	0.9124
AT1G09627	AT5G01850	0.9027
AT1G09627	AT4G18590	-0.9077
AT1G09627	AT3G51450	0.915
AT1G09627	AT4G34920	0.9269
AT1G09627	AT4G20830	0.9169
AT1G09627	AT1G08230	0.9295
AT1G09627	AT1G27960	-0.9519
AT1G09627	AT4G37280	-0.9106
AT1G09627	AT3G18880	-0.9187
AT1G09627	AT3G51960	0.937
AT1G09627	AT5G52310	0.9049
AT1G09627	AT2G44440	-0.9183
AT1G09627	AT4G35880	-0.912
AT1G09627	AT5G13750	0.9373
AT1G09627	AT5G26340	0.9271
AT1G09627	AT3G10130	0.9262
AT1G09627	AT5G15330	-0.9099
AT1G09627	AT1G45145	0.9147
AT1G09627	AT2G39660	0.9087
AT1G09627	AT1G62810	0.9211
AT1G09627	AT1G57820	-0.9133
AT1G09627	AT2G22230	-0.9111
AT1G09627	AT1G47290	-0.9085
AT1G09627	AT5G40720	0.9049
AT1G09627	AT1G80050	-0.9503
AT1G09627	AT1G14970	-0.9046
AT1G09627	AT2G20700	-0.9033
AT1G09627	AT5G02620	0.9547
AT1G09627	AT1G08940	0.9162
AT1G09627	AT3G23760	-0.9301
AT1G09627	AT4G18210	0.9352
AT1G09627	AT4G33050	0.904
AT1G09627	AT2G42740	-0.908
AT1G09627	AT4G20835	0.9319
AT1G09627	AT1G63840	0.9272
AT1G09627	AT2G27830	0.9058
AT1G09627	AT5G13520	-0.9452
AT1G09627	AT3G21190	-0.9037
AT1G09627	AT2G04080	0.9012
AT1G09627	AT3G06130	-0.9466
AT1G09627	AT2G17840	0.9251
AT1G09627	AT5G54530	-0.9118
AT1G09627	AT1G01470	0.9582
AT1G09627	AT3G53530	-0.9092
AT1G09627	AT4G16770	0.9081
AT1G09627	AT2G35620	-0.9057
AT1G09627	AT5G22860	0.9359
AT1G09627	AT5G13800	0.9295
AT1G09627	AT3G49650	-0.9159
AT1G09627	AT3G09800	-0.9111
AT1G09627	AT3G56370	-0.9014
AT1G09627	AT2G33990	-0.9477
AT1G09627	AT3G13845	-0.9008
AT1G09627	AT2G29050	-0.9548
AT1G09627	AT1G69770	-0.903
AT1G09627	AT5G58670	0.9169
AT1G09627	AT2G05210	-0.9031
AT1G09627	AT1G53300	-0.9006
AT1G09627	AT5G19290	-0.9441
AT1G09627	AT1G71140	0.9071
AT1G09627	AT2G34810	0.909
AT1G09627	AT2G22670	-0.9544
AT1G09627	AT2G34480	-0.9006
AT1G09627	AT1G76980	0.9481
AT1G09627	AT1G52500	-0.9111
AT1G09627	AT3G13222	-0.9029
AT1G09627	AT1G23750	-0.9274
AT1G09627	AT3G46510	0.9101
AT1G09627	AT1G01100	-0.9032
AT1G09627	AT4G21750	-0.9106
AT1G09627	AT1G78380	0.9136
AT1G09627	AT1G70810	0.9329
AT1G09627	AT4G27230	-0.9143
AT1G09627	AT1G06960	-0.9133
AT1G09627	AT3G11420	0.9215
AT1G09627	AT2G04400	0.9179
AT1G09627	AT4G02110	-0.9068
AT1G09627	AT3G05200	0.9292
AT1G09627	AT2G17442	-0.9221
AT1G09627	AT3G11500	-0.917
AT1G09627	AT1G76405	-0.9391
AT1G09627	AT4G09800	-0.9103
AT1G09627	AT2G32720	-0.9211
AT1G09627	AT5G04160	-0.9109
AT1G09627	AT4G16960	0.9082
AT1G09627	AT3G56130	-0.9292
AT1G09627	AT4G32710	-0.9384
AT1G09627	AT3G21690	0.949
AT1G09627	AT2G34560	-0.9555
AT1G09627	AT4G35950	-0.9453
AT1G09627	AT1G11810	-0.9122
AT1G09627	AT5G55820	-0.9271
AT1G09627	AT3G54950	0.9372
AT1G09627	AT5G46260	0.9021
AT1G09627	AT4G03020	0.9125
AT1G09627	AT3G27360	-0.9087
AT1G09627	AT1G69310	0.9092
AT1G09627	AT3G09830	0.9268
AT1G09627	AT3G24040	-0.9068
AT1G09627	AT2G30140	0.9511
AT1G09627	AT1G77920	0.9114
AT1G09627	AT1G12000	-0.913
AT1G09627	AT3G54560	-0.9287
AT1G09627	AT5G66750	-0.9094
AT1G09627	AT3G03450	-0.9205
AT1G09627	AT5G03990	0.9156
AT1G09627	AT3G55880	0.9044
AT1G09627	AT4G22120	-0.9081
AT1G09627	AT3G59210	0.9424
AT1G09627	AT3G13510	-0.9051
AT1G09627	AT1G64810	0.9167
AT1G09627	AT4G28360	-0.9044
AT1G09627	AT5G41060	-0.9066
AT1G09627	AT3G51440	0.9031
AT1G09627	AT5G40080	-0.909
AT1G09627	AT3G07510	-0.925
AT1G09627	AT5G35520	-0.9284
AT1G09627	AT5G47220	0.9075
AT1G09627	AT3G46320	-0.9096
AT1G09627	AT2G32765	-0.9211
AT1G09627	AT3G22790	-0.9367
AT1G09627	AT5G53090	-0.9018
AT1G09627	AT1G48610	-0.9033
AT1G09627	AT3G20790	-0.908
AT1G09627	AT5G67340	0.907
AT1G09627	AT5G16010	0.9349
AT1G09627	AT5G11550	-0.905
AT1G09627	AT5G62700	-0.9207
AT1G09627	AT1G69700	-0.9306
AT1G09627	AT1G10030	-0.9327
AT1G09627	AT4G09550	-0.9483
AT1G09627	AT4G21120	0.9066
AT1G09627	AT5G63160	0.9366
AT1G09627	AT5G08040	-0.9057
AT1G09627	AT5G24530	0.936
AT1G09627	AT4G15790	-0.9322
AT1G09627	AT3G14690	0.915
AT1G09627	AT2G43280	-0.9199
AT1G09627	AT5G15970	0.9016
AT1G09627	AT1G17200	-0.9117
AT1G09627	AT3G25030	-0.9221
AT1G09627	AT5G18130	0.9092
AT1G09627	AT3G19010	0.9044
AT1G09627	AT3G49210	0.9193
AT1G09627	AT1G09970	0.9458
AT1G09627	AT3G59700	0.9515
AT1G09627	AT4G18010	0.9153
AT1G09627	AT1G10850	-0.93
AT1G09627	AT5G42010	0.9154
AT1G09627	AT1G67950	-0.9051
AT1G09627	AT2G35940	0.9299
AT1G09627	AT4G30330	-0.9264
AT1G09627	AT3G50930	0.9022
AT1G09627	AT4G27240	-0.9143
AT1G09627	AT1G27930	0.9129
AT1G09627	AT3G56300	-0.9358
AT1G09627	AT5G59970	-0.9366
AT1G09627	AT1G06010	-0.9105
AT1G09627	AT3G18750	-0.9093
AT1G09627	AT1G64950	0.9189
AT1G09627	AT1G76130	0.9237
AT1G09627	AT3G21350	-0.9254
AT1G09627	AT3G48070	0.9293
AT1G09627	AT1G74160	-0.9116
AT1G09627	AT5G36220	0.9279
AT1G09627	AT1G18550	-0.9105
AT1G09627	AT2G21300	-0.9179
