# Supplementary material for: Transcriptome Profile Analysis of Arabidopsis Reveals the Drought Stress-Induced Long Non-coding RNAs Associated With Photosynthesis, Chlorophyll Synthesis, Fatty Acid Synthesis and Degradation
Source: Front Plant Sci. 2021 May 25;12:643182. doi: 10.3389/fpls.2021.643182 (PMC8185149; doi:10.3389/fpls.2021.643182)
Supplement: Supplementary Table 5 — LncRNAs and their trans-regulatory target genes in siliques of VOC relative samples. [file Table_5.XLS]

LncRNA_name	Target_gene	Correlation coefficient
AT2G08420	AT2G15580	0.926
AT2G08420	AT1G50320	0.9202
AT2G08420	AT2G03440	0.9375
AT2G08420	AT3G01905	0.9103
AT2G08420	AT3G43800	0.9028
AT2G08420	AT2G36120	0.9011
AT2G08420	AT5G08650	0.9131
AT2G08420	AT1G45545	0.9119
AT2G08420	AT1G67480	0.9094
AT2G08420	AT5G38660	0.9243
AT2G08420	AT1G63970	0.9346
AT2G08420	AT2G46340	0.9051
AT2G08420	AT1G79600	0.9124
AT2G08420	AT4G33010	0.9074
AT2G08420	AT2G30950	0.9921
AT2G08420	AT1G65260	0.91
AT2G08420	AT5G40500	0.9041
AT2G08420	AT2G24820	0.9029
AT2G08420	AT2G46200	-0.9029
AT2G08420	AT3G15360	0.954
AT2G08420	AT5G13720	0.9269
AT2G08420	AT1G54520	0.9336
AT2G08420	AT5G52780	0.9065
AT2G08420	AT2G28800	0.9432
AT2G08420	AT2G47910	0.9046
AT2G08420	AT3G59060	0.9035
AT2G08420	AT5G35630	0.9181
AT2G08420	AT1G79510	0.9176
AT2G08420	AT5G60600	0.9545
AT2G08420	AT3G44630	0.9118
AT2G08420	AT3G53280	0.9193
AT2G08420	AT5G11840	0.9197
AT2G08420	AT5G42270	0.9331
AT2G08420	AT1G45474	0.933
AT2G08420	AT1G50020	0.9055
AT2G08420	AT4G22200	0.9055
AT2G08420	AT1G02910	0.9172
AT2G08420	AT1G32160	0.9419
AT2G08420	AT5G25120	0.9336
AT2G08420	AT3G04870	0.9087
AT2G08420	AT1G76080	0.9296
AT2G08420	AT3G14415	0.9126
AT2G08420	AT1G72300	0.9105
AT2G08420	AT2G43910	0.9042
AT2G08420	AT1G04640	0.9013
AT2G08420	AT4G15545	0.9045
AT2G08420	AT3G27925	0.9585
AT2G08420	AT3G25690	0.9413
AT2G08420	AT1G61190	0.9072
AT2G08420	AT3G45780	0.9229
AT2G08420	AT1G18170	0.9131
AT2G08420	AT5G58330	0.9124
AT2G08420	AT5G13650	0.9072
AT2G08420	AT2G09395	0.9011
AT2G08420	AT2G29650	0.932
AT2G08420	AT3G08010	0.9075
AT2G08420	AT5G57660	0.9245
AT2G08420	AT4G31560	0.9252
AT2G08420	AT1G33590	0.918
AT2G08420	AT3G54360	0.9009
AT2G08420	AT2G33855	0.9088
AT2G08420	AT5G52190	0.9049
AT2G08420	AT3G14650	0.9073
AT2G08420	AT1G21065	0.9176
AT2G08420	AT2G01110	0.9471
AT2G08420	AT1G66970	0.9038
AT2G08420	AT1G72930	0.9008
AT2G08420	AT4G16990	0.9392
AT1G09193	AT2G15580	0.9139
AT1G09193	AT5G62430	0.9204
AT1G09193	AT5G58260	0.9157
AT1G09193	AT1G22910	0.9105
AT1G09193	AT5G23120	0.938
AT1G09193	AT3G56010	0.913
AT1G09193	AT5G38980	0.926
AT1G09193	AT1G18730	0.9147
AT1G09193	AT5G57040	0.9012
AT1G09193	AT1G50320	0.9252
AT1G09193	AT4G24090	0.9159
AT1G09193	AT1G48030	0.9392
AT1G09193	AT4G23670	0.9062
AT1G09193	AT1G68010	0.919
AT1G09193	AT2G21960	0.9126
AT1G09193	AT5G58140	0.9113
AT1G09193	AT5G08650	0.9398
AT1G09193	AT2G13360	0.94
AT1G09193	AT5G38660	0.9228
AT1G09193	AT1G63970	0.9062
AT1G09193	AT4G33010	0.9446
AT1G09193	AT5G04140	0.9351
AT1G09193	AT1G65260	0.926
AT1G09193	AT1G74880	0.9304
AT1G09193	AT3G15360	0.911
AT1G09193	AT5G21430	0.9209
AT1G09193	AT1G71500	0.9371
AT1G09193	AT2G21530	0.9297
AT1G09193	AT3G01680	0.9018
AT1G09193	AT1G23310	0.9266
AT1G09193	AT1G49750	0.904
AT1G09193	AT2G38880	-0.9221
AT1G09193	AT2G03550	0.9008
AT1G09193	AT3G55250	0.9054
AT1G09193	AT4G00165	0.9208
AT1G09193	AT3G63140	0.9476
AT1G09193	AT3G57190	0.9295
AT1G09193	AT5G52780	0.9398
AT1G09193	AT5G10470	0.9377
AT1G09193	AT2G28800	0.9366
AT1G09193	AT3G59060	0.9491
AT1G09193	AT1G52870	0.9285
AT1G09193	AT5G35630	0.9449
AT1G09193	AT5G37360	0.9157
AT1G09193	AT2G35960	0.9021
AT1G09193	AT1G73885	0.9261
AT1G09193	AT2G01420	0.9189
AT1G09193	AT3G11090	0.9094
AT1G09193	AT1G23080	0.9039
AT1G09193	AT3G44630	0.9103
AT1G09193	AT3G44635	0.9102
AT1G09193	AT2G27290	0.9249
AT1G09193	AT1G25230	0.901
AT1G09193	AT2G36430	0.9107
AT1G09193	AT1G14150	0.9243
AT1G09193	AT3G26900	0.9058
AT1G09193	AT2G34860	0.9145
AT1G09193	AT1G45474	0.9203
AT1G09193	AT1G15980	0.9075
AT1G09193	AT4G22200	0.9023
AT1G09193	AT1G54040	0.9001
AT1G09193	AT2G35830	0.9087
AT1G09193	AT1G16880	0.9413
AT1G09193	AT1G07440	0.9206
AT1G09193	AT1G70410	0.9016
AT1G09193	AT5G17230	0.9027
AT1G09193	AT1G32080	0.903
AT1G09193	AT4G12917	0.9264
AT1G09193	AT4G28740	0.9075
AT1G09193	AT3G62410	0.9271
AT1G09193	AT1G76080	0.927
AT1G09193	AT3G14415	0.9697
AT1G09193	AT2G43910	0.942
AT1G09193	AT2G24790	0.9049
AT1G09193	AT1G04640	0.9085
AT1G09193	AT5G09660	0.9623
AT1G09193	AT4G15545	0.9328
AT1G09193	AT3G27925	0.9114
AT1G09193	AT3G25690	0.931
AT1G09193	AT1G61190	0.9137
AT1G09193	AT1G67900	0.9045
AT1G09193	AT1G18170	0.9344
AT1G09193	AT3G51600	0.903
AT1G09193	AT4G37930	0.9435
AT1G09193	AT4G34190	0.9192
AT1G09193	AT1G64400	0.9036
AT1G09193	AT5G58330	0.9396
AT1G09193	AT4G31850	0.9022
AT1G09193	AT5G13650	0.9154
AT1G09193	AT1G62750	0.9196
AT1G09193	AT2G09395	0.9131
AT1G09193	AT1G50250	0.9244
AT1G09193	AT2G29650	0.9159
AT1G09193	AT1G27480	0.9201
AT1G09193	AT3G14420	0.9325
AT1G09193	AT4G09030	-0.9126
AT1G09193	AT4G09035	-0.91
AT1G09193	AT5G46490	0.9093
AT1G09193	AT1G56500	0.9174
AT1G09193	AT2G33855	0.9366
AT1G09193	AT2G32480	0.9317
AT1G09193	AT3G56060	0.9042
AT1G09193	AT1G64770	0.9239
AT1G09193	AT1G21065	0.9054
AT1G09193	AT2G01110	0.9386
AT1G09193	AT1G68660	0.9271
AT1G09193	AT2G29310	0.9265
AT1G09193	AT1G72930	0.9036
AT1G09193	AT4G16990	0.9081
AT1G09193	AT4G19530	0.9054
AT5G19221	AT3G61870	0.9112
AT5G19221	AT1G35420	0.9056
AT5G19221	AT3G48200	0.92
AT5G19221	AT4G17600	0.9351
AT5G19221	AT3G60750	0.91
AT5G19221	AT1G74470	0.9211
AT5G19221	AT1G21050	0.9064
AT5G19221	AT5G19220	0.993
AT5G19221	AT5G66190	0.91
AT5G19221	AT1G42970	0.9512
AT5G19221	AT4G20360	0.9175
AT5G19221	AT3G54050	0.9157
AT5G19221	AT4G03280	0.901
AT5G19221	AT5G30510	0.9023
AT5G19221	AT2G47450	0.9016
AT5G19221	AT5G47110	0.9106
AT5G19221	AT5G53490	0.9066
AT5G19221	AT1G67700	0.9075
AT5G19221	AT3G01480	0.9105
AT5G19221	AT3G51820	0.9233
AT5G19221	AT3G24430	0.9064
AT5G19221	AT4G38970	0.9026
AT5G19221	AT4G13500	0.9049
AT5G19221	AT5G01530	0.9247
AT5G19221	AT1G73655	0.9087
AT5G19221	AT5G46110	0.91
AT5G19221	AT3G48560	0.924
AT5G19221	AT5G23060	0.9297
AT5G19221	AT4G04640	0.9248
AT5G19221	AT3G26650	0.9114
AT1G09513	AT3G02720	0.9003
AT1G09513	AT1G23730	0.9211
AT1G09513	AT1G51402	0.9142
AT1G09513	AT3G61870	0.9192
AT1G09513	AT1G52220	0.9357
AT1G09513	AT4G16410	0.9424
AT1G09513	AT4G28750	0.9624
AT1G09513	AT2G30570	0.9394
AT1G09513	AT4G10340	0.9502
AT1G09513	AT1G68010	0.9057
AT1G09513	AT2G34430	0.9074
AT1G09513	AT3G48200	0.9195
AT1G09513	AT2G44920	0.912
AT1G09513	AT5G67385	0.9338
AT1G09513	AT1G55673	0.9602
AT1G09513	AT1G55670	0.9562
AT1G09513	AT1G75100	0.9109
AT1G09513	AT1G54790	0.9117
AT1G09513	AT1G08380	0.9519
AT1G09513	AT1G74470	0.9313
AT1G09513	AT3G10060	0.9232
AT1G09513	AT5G01920	0.9336
AT1G09513	AT2G34420	0.9452
AT1G09513	AT4G01995	0.9017
AT1G09513	AT3G08940	0.9408
AT1G09513	AT1G32060	0.929
AT1G09513	AT4G22890	0.9392
AT1G09513	AT1G55480	0.9529
AT1G09513	AT5G66570	0.9334
AT1G09513	AT5G47840	0.9496
AT1G09513	AT3G47560	0.9451
AT1G09513	AT3G48420	0.9073
AT1G09513	AT3G16140	0.931
AT1G09513	AT3G56940	0.9347
AT1G09513	AT1G79040	0.9363
AT1G09513	AT3G59410	0.9044
AT1G09513	AT1G54350	0.9005
AT1G09513	AT1G29930	0.917
AT1G09513	AT5G66190	0.9187
AT1G09513	AT3G47470	0.9377
AT1G09513	AT1G67090	0.9012
AT1G09513	AT1G65230	0.9312
AT1G09513	AT1G42970	0.9053
AT1G09513	AT2G39470	0.901
AT1G09513	AT2G46820	0.9361
AT1G09513	AT4G20360	0.9186
AT1G09513	AT1G08520	0.9005
AT1G09513	AT2G42220	0.901
AT1G09513	AT3G61470	0.9363
AT1G09513	AT4G03280	0.9457
AT1G09513	AT3G23700	0.9217
AT1G09513	AT5G13770	0.9146
AT1G09513	AT4G28755	0.962
AT1G09513	AT4G05180	0.9306
AT1G09513	AT4G01050	0.9105
AT1G09513	AT3G50820	0.9541
AT1G09513	AT1G23740	0.9232
AT1G09513	AT2G47450	0.939
AT1G09513	AT5G54270	0.9162
AT1G09513	AT3G11945	0.9139
AT1G09513	AT4G04850	0.9039
AT1G09513	AT1G06680	0.9514
AT1G09513	AT3G63540	0.9126
AT1G09513	AT2G43750	0.9126
AT1G09513	AT5G19940	0.9139
AT1G09513	AT5G47110	0.9176
AT1G09513	AT1G51110	0.9059
AT1G09513	AT2G26500	0.935
AT1G09513	AT1G50900	0.9085
AT1G09513	AT4G34730	0.9522
AT1G09513	AT1G20340	0.9571
AT1G09513	AT4G32260	0.9189
AT1G09513	AT1G15820	0.9168
AT1G09513	AT3G54900	0.9406
AT1G09513	AT1G67700	0.9128
AT1G09513	AT3G56650	0.9101
AT1G09513	AT1G15980	0.9204
AT1G09513	AT1G67740	0.9467
AT1G09513	AT2G20260	0.9292
AT1G09513	AT2G35260	0.9234
AT1G09513	AT1G76450	0.9375
AT1G09513	AT4G38970	0.9314
AT1G09513	AT2G21330	0.9291
AT1G09513	AT1G03130	0.9485
AT1G09513	AT5G38520	0.9418
AT1G09513	AT4G21280	0.9606
AT1G09513	AT4G35250	0.9462
AT1G09513	AT1G44575	0.9347
AT1G09513	AT2G39730	0.9113
AT1G09513	AT1G12900	0.9191
AT1G09513	AT1G12250	0.9311
AT1G09513	AT4G14870	0.9116
AT1G09513	AT1G61520	0.9474
AT1G09513	AT1G31330	0.9565
AT1G09513	AT3G46780	0.9068
AT1G09513	AT1G74730	0.9403
AT1G09513	AT4G02770	0.9483
AT1G09513	AT3G54890	0.9536
AT1G09513	AT4G12800	0.9308
AT1G09513	AT4G27700	0.9007
AT1G09513	AT3G26710	0.9295
AT1G09513	AT1G18060	0.9081
AT1G09513	AT1G32220	0.9005
AT1G09513	AT1G08747	0.9338
AT1G09513	AT5G01530	0.9545
AT1G09513	AT5G48790	0.9244
AT1G09513	AT2G21210	0.9048
AT1G09513	AT5G64040	0.9122
AT1G09513	AT2G25080	0.9102
AT1G09513	AT5G61410	0.9126
AT1G09513	AT1G54500	0.9356
AT1G09513	AT3G50685	0.9212
AT1G09513	AT5G45680	0.9256
AT1G09513	AT1G75350	0.9141
AT1G09513	AT1G14280	0.9174
AT1G09513	AT1G54780	0.9363
AT1G09513	AT1G77490	0.9128
AT1G09513	AT5G46110	0.9494
AT1G09513	AT3G12345	0.9086
AT1G09513	AT2G28605	0.9273
AT1G09513	AT5G57345	0.9013
AT1G09513	AT4G16400	0.9437
AT1G09513	AT1G52230	0.9247
AT1G09513	AT4G09650	0.9482
AT1G09513	AT1G16080	0.9189
AT1G09513	AT5G23060	0.9133
AT1G09513	AT3G26650	0.9378
AT1G09513	AT4G05690	0.9264
AT1G09513	AT3G55800	0.9219
AT1G09513	AT2G03750	0.9248
AT1G09513	AT2G06520	0.9374
AT4G07190	AT2G15580	0.9141
AT4G07190	AT5G57040	0.9253
AT4G07190	AT2G21960	0.9064
AT4G07190	AT4G23890	0.9854
AT4G07190	AT2G13360	0.9522
AT4G07190	AT2G47400	0.9267
AT4G07190	AT1G68830	0.9338
AT4G07190	AT1G65260	0.9238
AT4G07190	AT5G40500	0.9234
AT4G07190	AT1G75460	0.9099
AT4G07190	AT2G21530	0.9144
AT4G07190	AT5G04440	0.9146
AT4G07190	AT5G35170	0.9103
AT4G07190	AT2G03550	0.9294
AT4G07190	AT5G24930	0.9016
AT4G07190	AT4G28030	0.9098
AT4G07190	AT1G52870	0.9093
AT4G07190	AT5G37360	0.906
AT4G07190	AT5G60600	0.9109
AT4G07190	AT2G27290	0.9262
AT4G07190	AT5G67030	0.9101
AT4G07190	AT2G06025	0.917
AT4G07190	AT2G35830	0.9034
AT4G07190	AT1G07440	0.9139
AT4G07190	AT1G32160	0.9068
AT4G07190	AT3G62410	0.9032
AT4G07190	AT3G27925	0.9163
AT4G07190	AT3G29240	0.9031
AT4G07190	AT5G58330	0.9059
AT4G07190	AT5G43850	0.9193
AT4G07190	AT1G50250	0.9039
AT4G07190	AT3G08010	0.9001
AT4G07190	AT4G31560	0.9228
AT4G07190	AT3G56140	0.9146
AT4G07190	AT3G54360	0.9026
AT4G07190	AT1G09415	0.9064
AT4G07190	AT1G21065	0.9156
AT4G07190	AT2G01110	0.9043
AT4G07190	AT1G68660	0.9269
AT4G07190	AT3G63520	0.9071
AT4G07190	AT1G32520	0.9226
AT5G15845	AT5G08720	0.9099
AT5G15845	AT3G02720	0.9049
AT5G15845	AT1G23730	0.9003
AT5G15845	AT1G07010	0.934
AT5G15845	AT1G51400	0.9191
AT5G15845	AT1G51402	0.9338
AT5G15845	AT5G38410	0.9001
AT5G15845	AT1G77090	0.9068
AT5G15845	AT1G16720	0.9168
AT5G15845	AT1G75100	0.9137
AT5G15845	AT2G05070	0.913
AT5G15845	AT3G27050	0.9122
AT5G15845	AT3G08940	0.9021
AT5G15845	AT2G16890	-0.9087
AT5G15845	AT3G59400	0.9379
AT5G15845	AT3G56940	0.9262
AT5G15845	AT3G59410	0.9353
AT5G15845	AT5G15850	0.9894
AT5G15845	AT4G28025	0.9023
AT5G15845	AT5G16380	-0.9003
AT5G15845	AT5G13770	0.9044
AT5G15845	AT3G50820	0.9128
AT5G15845	AT1G44446	0.9243
AT5G15845	AT1G03600	0.9206
AT5G15845	AT2G05310	0.9087
AT5G15845	AT3G26570	0.9069
AT5G15845	AT5G18540	-0.9077
AT5G15845	AT2G45960	0.9042
AT5G15845	AT5G02120	0.9142
AT5G15845	AT4G33666	0.9197
AT5G15845	AT1G03130	0.9141
AT5G15845	AT1G64500	0.9278
AT5G15845	AT5G16400	0.9046
AT5G15845	AT1G07700	0.9116
AT5G15845	AT5G51020	0.9233
AT5G15845	AT3G01550	0.9149
AT5G15845	AT4G34350	0.9369
AT5G15845	AT2G25080	0.9233
AT5G15845	AT5G45680	0.9092
AT5G15845	AT1G75690	0.9085
AT5G15845	AT3G12345	0.9519
AT5G15845	AT1G47240	-0.9133
AT5G15845	AT2G34460	0.9204
AT5G15845	AT2G05100	0.9513
AT2G08470	AT4G13770	0.9123
AT2G08470	AT2G31790	0.9707
AT2G08470	AT4G14040	0.9134
AT2G08470	AT3G58990	0.9018
AT2G08470	AT1G64780	0.9167
AT2G08470	AT3G14415	0.9003
AT2G08470	AT5G14200	0.9082
AT2G08470	AT3G04140	0.9126
AT2G08470	AT3G54600	0.9615
AT2G08470	AT1G64770	0.9016
AT2G08470	AT4G12030	0.9013
AT3G08795	AT3G02720	0.9171
AT3G08795	AT1G23730	0.9275
AT3G08795	AT1G51402	0.9345
AT3G08795	AT1G52220	0.923
AT3G08795	AT4G16410	0.9305
AT3G08795	AT4G28750	0.9446
AT3G08795	AT2G30570	0.9351
AT3G08795	AT4G10340	0.9556
AT3G08795	AT2G44920	0.9092
AT3G08795	AT1G16720	0.914
AT3G08795	AT5G67385	0.9308
AT3G08795	AT1G55673	0.9552
AT3G08795	AT1G55670	0.9495
AT3G08795	AT1G75100	0.9283
AT3G08795	AT1G54790	0.9085
AT3G08795	AT1G08380	0.9336
AT3G08795	AT1G74470	0.9344
AT3G08795	AT5G01920	0.9281
AT3G08795	AT2G34420	0.9518
AT3G08795	AT3G08940	0.9582
AT3G08795	AT1G32060	0.9139
AT3G08795	AT1G66130	0.9058
AT3G08795	AT4G22890	0.9334
AT3G08795	AT1G64720	0.9042
AT3G08795	AT1G55480	0.9383
AT3G08795	AT5G66570	0.9357
AT3G08795	AT5G47840	0.9256
AT3G08795	AT3G47560	0.9362
AT3G08795	AT3G56940	0.9594
AT3G08795	AT1G79040	0.9228
AT3G08795	AT3G59410	0.9279
AT3G08795	AT1G29930	0.9119
AT3G08795	AT3G47470	0.945
AT3G08795	AT1G65230	0.9286
AT3G08795	AT2G46820	0.9158
AT3G08795	AT5G15850	0.9243
AT3G08795	AT3G61470	0.9325
AT3G08795	AT4G03280	0.9289
AT3G08795	AT3G23700	0.9202
AT3G08795	AT5G13770	0.9159
AT3G08795	AT4G28755	0.9486
AT3G08795	AT4G05180	0.9185
AT3G08795	AT4G01050	0.9275
AT3G08795	AT3G50820	0.9726
AT3G08795	AT1G23740	0.93
AT3G08795	AT2G47450	0.9098
AT3G08795	AT5G54270	0.9233
AT3G08795	AT4G04850	0.9228
AT3G08795	AT1G06680	0.9371
AT3G08795	AT2G26500	0.9066
AT3G08795	AT4G34730	0.9471
AT3G08795	AT1G44446	0.9347
AT3G08795	AT1G20340	0.9447
AT3G08795	AT1G15820	0.9077
AT3G08795	AT3G54900	0.9321
AT3G08795	AT3G56650	0.9049
AT3G08795	AT1G67740	0.9191
AT3G08795	AT2G35260	0.9258
AT3G08795	AT1G76450	0.9044
AT3G08795	AT4G38970	0.9116
AT3G08795	AT2G21330	0.9095
AT3G08795	AT1G03130	0.9678
AT3G08795	AT5G38520	0.9181
AT3G08795	AT4G21280	0.9431
AT3G08795	AT4G35250	0.933
AT3G08795	AT1G44575	0.9126
AT3G08795	AT2G39730	0.9176
AT3G08795	AT3G02690	0.9173
AT3G08795	AT1G12900	0.9186
AT3G08795	AT1G12250	0.9237
AT3G08795	AT1G61520	0.949
AT3G08795	AT1G31330	0.9381
AT3G08795	AT3G46780	0.9141
AT3G08795	AT1G74730	0.9164
AT3G08795	AT4G02770	0.9299
AT3G08795	AT3G19800	0.9002
AT3G08795	AT3G54890	0.9386
AT3G08795	AT4G12800	0.909
AT3G08795	AT1G07700	0.9198
AT3G08795	AT3G26710	0.9311
AT3G08795	AT1G18060	0.9183
AT3G08795	AT4G30950	0.9234
AT3G08795	AT1G08747	0.9308
AT3G08795	AT5G01530	0.9338
AT3G08795	AT5G48790	0.923
AT3G08795	AT2G21210	0.9081
AT3G08795	AT5G64040	0.9046
AT3G08795	AT2G25080	0.9448
AT3G08795	AT5G61410	0.9222
AT3G08795	AT1G54500	0.9107
AT3G08795	AT5G45680	0.9364
AT3G08795	AT4G15560	0.9087
AT3G08795	AT1G14280	0.9047
AT3G08795	AT1G54780	0.9381
AT3G08795	AT5G46110	0.9406
AT3G08795	AT3G12345	0.9433
AT3G08795	AT4G16400	0.9199
AT3G08795	AT1G52230	0.9167
AT3G08795	AT4G09650	0.9137
AT3G08795	AT1G16080	0.9136
AT3G08795	AT2G05100	0.9152
AT3G08795	AT3G26650	0.9229
AT3G08795	AT4G05690	0.9153
AT3G08795	AT2G03750	0.903
AT3G08795	AT2G06520	0.9098
AT3G09905	AT1G22910	0.9192
AT3G09905	AT2G04842	0.9009
AT3G09905	AT5G23120	0.915
AT3G09905	AT3G56010	0.9012
AT3G09905	AT1G18730	0.905
AT3G09905	AT1G50320	0.9434
AT3G09905	AT1G31490	-0.9018
AT3G09905	AT3G19850	0.9074
AT3G09905	AT4G24090	0.9072
AT3G09905	AT1G63360	0.9027
AT3G09905	AT1G48030	0.9218
AT3G09905	AT1G60260	0.9131
AT3G09905	AT3G43800	0.9336
AT3G09905	AT1G01790	0.9249
AT3G09905	AT5G47060	-0.9093
AT3G09905	AT5G58140	0.9033
AT3G09905	AT2G36120	0.9066
AT3G09905	AT5G08650	0.9619
AT3G09905	AT1G67480	0.9506
AT3G09905	AT5G38660	0.9527
AT3G09905	AT1G63970	0.9183
AT3G09905	AT4G35270	0.9043
AT3G09905	AT3G04730	0.9049
AT3G09905	AT4G33010	0.9362
AT3G09905	AT2G30950	0.9378
AT3G09905	AT5G60920	0.9105
AT3G09905	AT1G65490	0.9027
AT3G09905	AT2G45180	0.9119
AT3G09905	AT5G04140	0.9073
AT3G09905	AT1G65260	0.9155
AT3G09905	AT2G25650	-0.9155
AT3G09905	AT2G27680	0.9306
AT3G09905	AT1G16260	0.9201
AT3G09905	AT3G55040	0.9148
AT3G09905	AT5G38990	0.9207
AT3G09905	AT5G63020	0.9289
AT3G09905	AT3G15360	0.9458
AT3G09905	AT5G21430	0.9141
AT3G09905	AT1G71500	0.9012
AT3G09905	AT1G65486	0.9106
AT3G09905	AT1G31580	0.9273
AT3G09905	AT2G38710	-0.908
AT3G09905	AT2G42770	0.9262
AT3G09905	AT3G01680	0.9195
AT3G09905	AT2G20180	0.9071
AT3G09905	AT1G49750	0.9519
AT3G09905	AT1G10900	0.9183
AT3G09905	AT2G38880	-0.9103
AT3G09905	AT2G30390	0.9124
AT3G09905	AT3G55250	0.9096
AT3G09905	AT4G00165	0.9204
AT3G09905	AT3G63140	0.9484
AT3G09905	AT3G55130	0.9067
AT3G09905	AT3G57190	0.9259
AT3G09905	AT5G52780	0.9263
AT3G09905	AT5G10470	0.9495
AT3G09905	AT2G28800	0.9534
AT3G09905	AT4G27600	0.9307
AT3G09905	AT3G10670	0.9097
AT3G09905	AT3G51920	0.9145
AT3G09905	AT1G72500	0.9093
AT3G09905	AT3G59060	0.9343
AT3G09905	AT2G09675	0.9057
AT3G09905	AT1G75390	-0.9016
AT3G09905	AT5G35630	0.9647
AT3G09905	AT5G37360	0.9104
AT3G09905	AT2G35960	0.9167
AT3G09905	AT1G23010	-0.9144
AT3G09905	AT3G11090	0.9294
AT3G09905	AT5G61270	0.9155
AT3G09905	AT5G60600	0.9113
AT3G09905	AT1G23080	0.9221
AT3G09905	AT3G44630	0.9418
AT3G09905	AT3G44635	0.9445
AT3G09905	AT1G53490	-0.9046
AT3G09905	AT3G22060	0.9116
AT3G09905	AT2G36430	0.9269
AT3G09905	AT1G76760	-0.9108
AT3G09905	AT5G42270	0.9198
AT3G09905	AT3G26900	0.9157
AT3G09905	AT5G54290	0.9093
AT3G09905	AT1G62630	0.9134
AT3G09905	AT1G80380	0.9255
AT3G09905	AT1G45474	0.9318
AT3G09905	AT1G54040	0.9381
AT3G09905	AT4G33470	0.9073
AT3G09905	AT3G50750	0.9165
AT3G09905	AT1G37130	0.9148
AT3G09905	AT1G16880	0.909
AT3G09905	AT1G03680	0.9008
AT3G09905	AT1G02910	0.9319
AT3G09905	AT1G70410	0.9214
AT3G09905	AT4G27540	-0.9104
AT3G09905	AT1G32160	0.9023
AT3G09905	AT2G30520	0.9081
AT3G09905	AT4G28740	0.921
AT3G09905	AT1G08427	-0.9116
AT3G09905	AT1G76080	0.9184
AT3G09905	AT2G20570	0.9254
AT3G09905	AT3G14415	0.9478
AT3G09905	AT1G72300	0.9227
AT3G09905	AT2G43910	0.9334
AT3G09905	AT2G24790	0.9008
AT3G09905	AT1G04640	0.9518
AT3G09905	AT1G33600	0.9066
AT3G09905	AT4G15545	0.919
AT3G09905	AT3G27925	0.9262
AT3G09905	AT3G25690	0.9407
AT3G09905	AT1G69730	0.9362
AT3G09905	AT1G61190	0.9479
AT3G09905	AT3G45780	0.9284
AT3G09905	AT1G67900	0.9001
AT3G09905	AT1G18170	0.9424
AT3G09905	AT3G51600	0.9187
AT3G09905	AT4G37930	0.9247
AT3G09905	AT4G34190	0.9062
AT3G09905	AT1G31190	0.9046
AT3G09905	AT5G58330	0.9213
AT3G09905	AT4G31850	0.9404
AT3G09905	AT5G13650	0.9452
AT3G09905	AT1G62750	0.9414
AT3G09905	AT2G09395	0.9412
AT3G09905	AT2G29650	0.9178
AT3G09905	AT1G27480	0.9336
AT3G09905	AT5G42750	0.9074
AT3G09905	AT2G28130	-0.9006
AT3G09905	AT4G09030	-0.9164
AT3G09905	AT1G65845	0.9079
AT3G09905	AT4G09035	-0.9118
AT3G09905	AT4G12250	-0.9159
AT3G09905	AT5G57660	0.9243
AT3G09905	AT5G11420	0.9242
AT3G09905	AT2G27050	0.9103
AT3G09905	AT1G33590	0.9117
AT3G09905	AT5G46490	0.9233
AT3G09905	AT4G23180	0.9283
AT3G09905	AT3G26230	0.9034
AT3G09905	AT1G56500	0.9137
AT3G09905	AT2G33855	0.9498
AT3G09905	AT2G32480	0.9064
AT3G09905	AT3G56060	0.9001
AT3G09905	AT2G01110	0.9523
AT3G09905	AT1G66970	0.9493
AT3G09905	AT1G72930	0.9509
AT3G09905	AT4G16990	0.9666
AT3G09905	AT4G01690	0.9132
AT3G09905	AT2G43945	0.9155
AT3G09905	AT4G19530	0.9418
AT2G03895	AT3G19850	0.9081
AT2G03895	AT2G03440	0.9051
AT2G03895	AT3G43800	0.9094
AT2G03895	AT5G08650	0.9113
AT2G03895	AT1G67480	0.9261
AT2G03895	AT5G38660	0.9031
AT2G03895	AT4G22690	0.9089
AT2G03895	AT4G35270	0.92
AT2G03895	AT2G46340	0.9185
AT2G03895	AT1G61680	-0.9051
AT2G03895	AT2G30950	0.9247
AT2G03895	AT1G23020	0.904
AT2G03895	AT5G38990	0.9114
AT2G03895	AT5G63020	0.9286
AT2G03895	AT3G15360	0.9111
AT2G03895	AT1G66910	0.9177
AT2G03895	AT1G29535	-0.9079
AT2G03895	AT5G17540	-0.9095
AT2G03895	AT1G29120	0.9002
AT2G03895	AT2G20180	0.912
AT2G03895	AT1G49750	0.9139
AT2G03895	AT1G10900	0.9339
AT2G03895	AT3G57190	0.9152
AT2G03895	AT5G10470	0.9164
AT2G03895	AT2G28800	0.9223
AT2G03895	AT2G18270	0.9165
AT2G03895	AT3G51920	0.9122
AT2G03895	AT2G09675	0.9027
AT2G03895	AT5G35630	0.9134
AT2G03895	AT1G23010	-0.9003
AT2G03895	AT1G61770	-0.9071
AT2G03895	AT1G51805	0.9018
AT2G03895	AT4G00955	0.9122
AT2G03895	AT5G60600	0.9052
AT2G03895	AT3G44630	0.9409
AT2G03895	AT3G44635	0.9117
AT2G03895	AT3G53280	0.9034
AT2G03895	AT4G02260	0.9303
AT2G03895	AT5G42270	0.9057
AT2G03895	AT5G54290	0.9182
AT2G03895	AT1G62630	0.9027
AT2G03895	AT5G43470	0.9057
AT2G03895	AT4G22200	0.9025
AT2G03895	AT1G54040	0.9262
AT2G03895	AT1G37130	0.92
AT2G03895	AT4G27540	-0.9054
AT2G03895	AT5G25120	0.9052
AT2G03895	AT1G74420	-0.916
AT2G03895	AT1G08427	-0.9321
AT2G03895	AT1G72300	0.9157
AT2G03895	AT2G43910	0.9002
AT2G03895	AT1G04640	0.904
AT2G03895	AT3G18290	0.9172
AT2G03895	AT3G27925	0.9129
AT2G03895	AT3G25690	0.9375
AT2G03895	AT1G69730	0.9059
AT2G03895	AT1G61190	0.9396
AT2G03895	AT3G45780	0.9438
AT2G03895	AT2G46000	-0.9025
AT2G03895	AT4G31850	0.9036
AT2G03895	AT5G13650	0.9353
AT2G03895	AT2G09395	0.9211
AT2G03895	AT3G62750	0.9025
AT2G03895	AT2G29650	0.9111
AT2G03895	AT4G09030	-0.918
AT2G03895	AT1G65845	0.9047
AT2G03895	AT4G09035	-0.9159
AT2G03895	AT4G12250	-0.9131
AT2G03895	AT5G57660	0.9265
AT2G03895	AT2G27050	0.9251
AT2G03895	AT1G33590	0.92
AT2G03895	AT5G46490	0.9243
AT2G03895	AT4G23180	0.9194
AT2G03895	AT3G26230	0.9087
AT2G03895	AT2G01110	0.9192
AT2G03895	AT1G66970	0.9293
AT2G03895	AT1G72930	0.9163
AT2G03895	AT4G16990	0.9502
AT2G03895	AT1G59124	0.9062
AT2G03895	AT5G46450	0.9129
AT2G03895	AT4G19530	0.9215
AT4G09975	AT1G01790	0.9167
AT4G09975	AT5G08650	0.9137
AT4G09975	AT5G38660	0.9092
AT4G09975	AT5G10470	0.9355
AT4G09975	AT1G62630	0.9029
AT4G09975	AT4G12917	0.9011
AT4G09975	AT2G20570	0.9038
AT4G09975	AT3G14415	0.9211
AT4G09975	AT4G37930	0.9047
AT4G09975	AT1G62750	0.9042
AT4G09975	AT1G56500	0.9176
