# Supplementary material for: Transcriptome Profile Analysis of Arabidopsis Reveals the Drought Stress-Induced Long Non-coding RNAs Associated With Photosynthesis, Chlorophyll Synthesis, Fatty Acid Synthesis and Degradation
Source: Front Plant Sci. 2021 May 25;12:643182. doi: 10.3389/fpls.2021.643182 (PMC8185149; doi:10.3389/fpls.2021.643182)
Supplement: Supplementary Table 6 — Differentially expressed lncRNAs between AtLEALL and WTLL samples. [file Table_6.XLS]

Gene	AtLEALL1_count	AtLEALL2_count	AtLEALL_normalize	WTLL1_count	WTLL2_count	WTLL_normalize	FoldChange	Log2FoldChange	pval	padj	Up/Down	Significant	GeneName	Biotype	Position	Description
AT1G01448	388	308	306.45226128116	114	138	142.171734830205	2.155507644660554	1.1080276791456392	0.00464138608919725	0.0392196911819876	up	yes	--	lncRNA	chr1:163278-166353:+	--
AT1G04013	411	357	338.06401762481	47	60	60.4054478438643	5.596581594736888	2.4845458946405503	4.07195458020884e-09	2.28757554330541e-07	up	yes	--	lncRNA	chr1:74435-74683:+	--
AT1G04247	145	162	135.036025259732	616	537	647.879377794641	0.2084277257278816	-2.2623808925609956	1.90077174307495e-09	1.16001774794999e-07	down	yes	--	lncRNA	chr1:1120225-1122526:+	--
AT1G04323	58	29	38.356533814748	0	1	0.57669355135844	66.51111968288293	6.055523653099044	3.03326942737426e-06	8.48282128101621e-05	up	yes	--	lncRNA	chr1:1446835-1447073:+	--
AT1G04853	846	562	620.270885659601	197	255	255.213354493945	2.4304013670817417	1.281194586457528	0.000287132061559077	0.00421651692707268	up	yes	--	lncRNA	chr1:3874538-3874895:-	--
AT1G05047	350	258	267.763622208985	69	35	58.0664997997304	4.6113270669403805	2.205181995205237	0.000166481225470668	0.00269172853049748	up	yes	--	lncRNA	chr1:4805676-4806123:+	--
AT1G05207	8609	8859	7685.30551170126	382	325	397.150188855763	19.351131454434253	4.274346017638395	8.4557758761566e-35	2.15191040272309e-31	up	yes	--	lncRNA	chr1:5447212-5447569:+	--
AT1G05253	649	255	398.799113194508	50	32	45.9050816885317	8.687472029793566	3.1189364278264633	1.02872223987485e-11	9.99234819945616e-10	up	yes	--	lncRNA	chr1:5723094-5723466:-	--
AT1G05327	4	8	5.26950327051353	40	33	40.9915976308778	0.12855081468071797	-2.9595893417200148	0.00104381825844041	0.0119820166256427	down	yes	--	lncRNA	chr1:6106381-6107119:-	--
AT1G05523	1075	311	611.854018036064	144	156	169.022751581694	3.6199506416172365	1.8559700261539203	2.99495346240117e-06	8.39411571196557e-05	up	yes	--	lncRNA	chr1:6957968-6959124:+	--
AT1G05557	173	17	84.011008094162	4	2	3.34945814632181	25.081969806494893	4.648578749186308	9.24129475179239e-08	3.88730099402255e-06	up	yes	--	lncRNA	chr1:7094008-7094666:-	--
AT1G05753	351	162	226.218655112194	68	71	78.278449887733	2.8899225193733002	1.531030813689847	0.00168383830453959	0.0176128240905171	up	yes	--	lncRNA	chr1:7949502-7950049:-	--
AT1G05763	325	258	256.69776907155	67	83	84.649754743133	3.032469141233678	1.600492964384315	0.000176917770226394	0.00282812835081125	up	yes	--	lncRNA	chr1:8029507-8029778:+	--
AT1G05767	0	2	0.874741692130992	91	138	129.544326329477	0.006752450816766878	-7.210373058134425	3.91341542589012e-05	0.000801226944275766	down	yes	--	lncRNA	chr1:8071789-8075020:+	--
AT1G05777	504	422	407.658096290324	157	117	153.668933970431	2.652833502240379	1.4075341316427927	0.000175584318852521	0.00281123518436423	up	yes	--	lncRNA	chr1:8080698-8080937:+	--
AT1G05933	165	194	157.884574843776	342	335	380.956413933299	0.4144426214370543	-1.270755716925754	0.00112135742888012	0.0127399219676653	down	yes	--	lncRNA	chr1:8838445-8839139:+	--
AT1G05977	29	20	21.5838065607342	1	1	1.12571131225967	19.173482868719205	4.261040521670731	0.00145055879064954	0.0156151487147171	up	yes	--	lncRNA	chr1:9023037-9023508:+	--
AT1G06002	1292	1391	1180.26613701973	2848	2927	3251.58460787286	0.3629818317389081	-1.4620307558017127	7.84993914037687e-06	0.000195090919124464	down	yes	--	lncRNA	chr1:1820254-1821887:+	--
AT1G06717	1032	713	768.643830758006	311	303	345.48266970189	2.2248404859822726	1.1537019031208648	0.000594693348892656	0.0075671755179846	up	yes	--	lncRNA	chr1:12358198-12358531:+	--
AT1G07187	78	36	50.2708122471543	8	4	6.69891629264361	7.504320109561453	2.9077213697811737	0.000513173678152555	0.00674225964651748	up	yes	--	lncRNA	chr1:16471282-16471983:-	--
AT1G07693	111	68	78.8736054626641	12	11	12.9318421957576	6.099177848654792	2.6086147847071097	0.000123136145858681	0.00207641137474221	up	yes	--	lncRNA	chr1:18866518-18866798:-	--
AT1G07807	312	162	208.955924217796	47	41	49.4482703680539	4.225747890927084	2.0792066983285213	3.84177755088476e-05	0.000787827533380067	up	yes	--	lncRNA	chr1:19563480-19563813:+	--
AT1G07993	1687	973	1172.28560293583	148	135	159.108258046772	7.367848893117923	2.88124347356485	4.70770216096275e-16	1.07933614679587e-13	up	yes	--	lncRNA	chr1:20440202-20440727:-	--
AT1G08267	55	62	51.4618693584172	4	11	8.53970010854776	6.026191634868624	2.5912465518368983	0.00607120000259674	0.0481027300330275	up	yes	--	lncRNA	chr1:22026927-22027168:-	--
AT1G08973	67	251	139.436568770765	537	361	503.008909644358	0.2772049681373452	-1.850974980836186	0.0034034384138053	0.0306750263574314	down	yes	--	lncRNA	chr1:25596554-25598435:-	--
AT1G09023	141	120	114.895913222992	9	20	16.4750308752799	6.973942209443052	2.801974409067964	0.000291909956670832	0.00427470056912404	up	yes	--	lncRNA	chr1:25921325-25926267:+	--
AT1G09193	1498	628	937.734811324223	92	37	71.8472954031756	13.051776076775965	3.7061742359973477	7.76463211901721e-05	0.00142673012849725	up	yes	--	lncRNA	chr1:26687058-26688031:-	--
AT1G09253	1249	587	809.586709386687	286	176	258.517144656838	3.1316557764915443	1.646925644033607	0.00114993239895368	0.0129834204174677	up	yes	--	lncRNA	chr1:26932071-26932467:-	--
AT1G09433	88	53	62.1324578852417	11	16	15.2662921916486	4.069911482450936	2.0249974172881346	0.00364016866238929	0.0324478641993503	up	yes	--	lncRNA	chr1:27935393-27935621:-	--
AT1G09443	202	171	164.202508027673	46	39	47.7458655044358	3.4390937580222074	1.7820284477605601	0.000347483773705576	0.0049101135796964	up	yes	--	lncRNA	chr1:27958293-27958633:+	--
AT1G09513	861	671	674.583819763201	217	188	227.555241770954	2.964483764527842	1.5677808955979102	4.24776132317493e-06	0.000114879147623251	up	yes	--	lncRNA	chr1:28079103-28079431:-	--
AT1G09627	723	1093	798.0708074842	2017	1456	1947.03463451567	0.4098904011960333	-1.2866898895183003	0.000271412246122291	0.00403390461377392	down	yes	--	lncRNA	chr1:28655208-28658086:-	--
AT1G09927	2254	1536	1669.49893842772	426	466	502.620761076958	3.3215877013327297	1.7318730070276245	6.35725591832543e-08	2.77030489495657e-06	up	yes	--	lncRNA	chr1:30041286-30041963:+	--
AT1G18735	1139	773	842.247932950156	213	115	183.260541478183	4.595904421958858	2.200348795503659	3.99837965715913e-05	0.000816651395626346	up	yes	--	lncRNA	chr1:6461367-6462327:-	--
AT1G25098	366	322	302.837502365135	62	66	72.1008755655334	4.200191745104151	2.070455190604849	9.74758105990337e-07	3.07774429768587e-05	up	yes	--	lncRNA	chr1:8812695-8815264:+	--
AT1G53801	519	347	381.494794717873	98	141	135.117531309861	2.8234292842651363	1.4974484979678284	0.000417747723315824	0.0056882085664336	up	yes	--	lncRNA	chr1:20083211-20084173:-	--
AT1G54355	451	317	338.274548802085	115	86	112.732687920467	3.000678463736605	1.5852887359221621	6.68186815041059e-05	0.0012577430662707	up	yes	--	lncRNA	chr1:20288533-20290355:-	--
AT1G67328	294	305	263.532540946209	102	112	120.589489364071	2.1853690759945046	1.127876949813681	0.00576314135623361	0.0462815349873112	up	yes	--	lncRNA	chr1:25213853-25215290:-	--
AT2G03895	1964	1186	1388.05524591055	507	525	581.116119240105	2.388602208669821	1.2561666112811107	0.000184027038864037	0.00292523679703366	up	yes	--	lncRNA	chr2:84873-85086:+	--
AT2G03945	0	1	0.437370846065496	17	9	14.5235438975469	0.03011460902041754	-5.053392661319246	0.0032313196821438	0.0296216631310247	down	yes	--	lncRNA	chr2:171157-171433:-	--
AT2G04145	197	123	140.995536789042	22	19	23.0355682156375	6.120775292763492	2.6137144045819145	3.26601045041157e-06	9.06398036559695e-05	up	yes	--	lncRNA	chr2:390175-390454:+	--
AT2G05075	261	190	198.627967507263	41	61	57.6880348298153	3.443139779214749	1.783724750378223	0.000133792303731592	0.0022239584178088	up	yes	--	lncRNA	chr2:2930784-2931313:-	--
AT2G06185	190	44	103.344801071386	10	22	18.177435738898	5.685334419872977	2.5072452130933116	0.00484183915681245	0.0403735139913893	up	yes	--	lncRNA	chr2:6212448-6212697:+	--
AT2G07345	1078	767	812.623026218422	264	297	316.218673631382	2.569813530891289	1.361663679334198	3.43546121948539e-05	0.000718398131262807	up	yes	--	lncRNA	chr2:8988633-8988845:-	--
AT2G08340	1912	1760	1616.08913702628	3648	2607	3506.25688015915	0.4609157834872969	-1.1174249230709725	0.000614237883246078	0.007749994987967	down	yes	--	lncRNA	chr2:12618261-12618896:+	--
AT2G08480	257	237	217.413860770352	60	59	66.9659851842218	3.2466312587241384	1.6989435375592594	0.000175640062208304	0.00281123518436423	up	yes	--	lncRNA	chr2:13558573-13559164:+	--
AT2G08650	61	91	66.801428647301	176	222	224.65309432019	0.29735369926439253	-1.7497480710407531	0.000178776121783737	0.0028524598892002	down	yes	--	lncRNA	chr2:14393410-14394346:+	--
AT2G08665	200529	148278	153613.452864766	6777	3392	5676.83789183547	27.059686359142933	4.758073212445293	4.2630021839234e-10	3.05603218531455e-08	up	yes	--	lncRNA	chr2:14522522-14523568:+	--
AT2G08690	11	76	38.109159681449	2	1	1.6747290731609	22.75541775215104	4.508138166951514	9.67584320533952e-05	0.0017040867386345	up	yes	--	lncRNA	chr2:14706844-14707426:+	--
AT2G08740	145	79	98.7342450362958	22	11	18.4220198047699	5.359577618667588	2.422119308245598	0.000148212280051143	0.00243345439678809	up	yes	--	lncRNA	chr2:14989786-14990082:-	--
AT2G08825	1	37	16.6253554299207	0	1	0.57669355135844	28.82875210024209	4.8494364836536885	0.0040125061393173	0.0349946088894743	up	yes	--	lncRNA	chr2:15403296-15403618:+	--
AT2G08965	105	136	105.959018242133	213	224	246.120138576253	0.43051746539344954	-1.215856328286371	0.00506161623125786	0.0417588493060835	down	yes	--	lncRNA	chr2:16108698-16108969:-	--
AT2G09090	913	647	687.103893983493	141	202	193.903601661478	3.543533426382956	1.825188658137759	7.25354586879294e-06	0.000182544272896804	up	yes	--	lncRNA	chr2:16671195-16672443:-	--
AT2G09305	553	418	427.597685055434	87	155	137.152045658965	3.117690902829665	1.6404779020383833	0.00207846039961116	0.02094841137018	up	yes	--	lncRNA	chr2:17401171-17402700:+	--
AT2G19572	489	505	437.320364631299	1403	469	1040.74119413154	0.42020087904392667	-1.250848914811227	0.00215000952796956	0.02151615905517	down	yes	--	lncRNA	chr2:8470244-8471815:+	--
AT2G23672	3778	2385	2715.40119399535	530	394	518.196672512878	5.240097704270512	2.3895937117918136	3.22228042925714e-13	4.16263018498299e-11	up	yes	--	lncRNA	chr2:10063065-10064078:+	--
AT2G24545	312	96	180.089448377473	37	43	45.1114798617585	3.992097996548697	1.9971471358554225	0.000272199007459698	0.00403682549000108	up	yes	--	lncRNA	chr2:10425306-10427661:-	--
AT2G26355	1755	1234	1316.53851429274	545	551	616.972826489672	2.1338679075759566	1.0934708720464212	0.000540908098109492	0.00703042399835978	up	yes	--	lncRNA	chr2:11220708-11221535:+	--
AT2G30362	401	726	495.027518568004	2576	1450	2250.47540155131	0.21996575400325147	-2.1846491637532375	0.000231855895488085	0.00354810624430322	down	yes	--	lncRNA	chr2:12937012-12939746:+	--
AT2G32179	341	253	261.593060849181	48	58	59.8010785020486	4.374387007756384	2.129080863155077	1.52443449938224e-06	4.63504582733318e-05	up	yes	--	lncRNA	chr2:13671841-13673376:+	--
AT2G33051	908	964	823.537281558769	303	387	389.532785928789	2.1141667949596443	1.0800892011144378	0.000755971520728421	0.00916129487191314	up	yes	--	lncRNA	chr2:14021653-14025239:-	--
AT3G01055	47	70	51.4197631229621	599	317	511.673494560463	0.1004933100299296	-3.3148286323677003	8.76448455064024e-13	1.02315306114332e-10	down	yes	--	lncRNA	chr3:296024-296228:-	--
AT3G01165	25	17	18.5011575205482	209	127	187.984793050879	0.09841837321139467	-3.344928519874953	2.2233398139851e-09	1.3251001153655e-07	down	yes	--	lncRNA	chr3:618598-618807:-	--
AT3G01485	2088	1299	1492.36478307763	620	658	719.855368552617	2.073145312617818	1.0518212425668356	0.00152431636023284	0.0162243107702073	up	yes	--	lncRNA	chr3:1226673-1226923:-	--
AT3G02455	902	735	720.723553056786	278	294	322.174841629924	2.237057212197429	1.1616021534457726	0.000423208914237882	0.00574412995116793	up	yes	--	lncRNA	chr3:3641635-3644664:-	--
AT3G03025	565	459	450.841499250088	132	120	141.673570601975	3.1822554999810464	1.670049672802087	7.05878043411452e-06	0.000178390172063337	up	yes	--	lncRNA	chr3:5116694-5117175:-	--
AT3G03125	51	77	56.2518955474101	228	131	200.722904713436	0.280246520085581	-1.8352316361704704	0.000282118312237732	0.00416210372645684	down	yes	--	lncRNA	chr3:5248893-5249487:-	--
AT3G03145	183	153	147.919784414043	23	5	15.5108762575205	9.536520178369909	3.253462931090242	0.00242855032149438	0.0237070107908364	up	yes	--	lncRNA	chr3:5270258-5270755:+	--
AT3G03275	166	106	119.838574515509	15	6	11.6954277216691	10.246617513053756	3.3570758385204917	2.4248818130472e-05	0.000526992461658737	up	yes	--	lncRNA	chr3:5507834-5508115:+	--
AT3G03385	41	69	48.3265875239122	344	197	302.470739367636	0.15977276884682054	-2.645906553939183	5.84334058163418e-07	1.95153772259853e-05	down	yes	--	lncRNA	chr3:5760198-5760590:+	--
AT3G03535	1785	1951	1643.41243468662	3670	2309	3346.48059259416	0.4910867967749552	-1.025950059736254	0.00541456143130788	0.044011503756565	down	yes	--	lncRNA	chr3:6091592-6092188:+	--
AT3G03965	499	300	352.085682442847	74	82	87.9161855180832	4.004787973545868	2.0017258637048565	2.28271799610355e-06	6.60897500373599e-05	up	yes	--	lncRNA	chr3:7056016-7056537:+	--
AT3G04255	722	301	451.23046327483	35	22	31.9028797614288	14.143878754806844	3.82210590760628	1.07783196778963e-16	2.77068138871497e-14	up	yes	--	lncRNA	chr3:7838999-7839251:+	--
AT3G05905	849	650	660.087422489857	109	215	183.832049480299	3.590709151945769	1.844268799190521	0.000912640512148988	0.0107328042484656	up	yes	--	lncRNA	chr3:1760905-1764212:+	--
AT3G07785	170	91	115.048548326517	15	29	24.9593794029132	4.609431447365586	2.204588811684759	0.00157806159857151	0.0166708549697162	up	yes	--	lncRNA	chr3:17532746-17534933:-	--
AT3G07835	1192	2218	1497.70841416616	4666	3991	4863.30083583668	0.30796129310567216	-1.6991790613492792	0.000110958135512929	0.00189769730555681	down	yes	--	lncRNA	chr3:17698204-17698527:+	--
AT3G08405	276	149	187.335274701039	48	46	52.8807558857473	3.542598277259698	1.8248078763327145	0.000324797987590002	0.00466203270512012	up	yes	--	lncRNA	chr3:20178471-20178736:+	--
AT3G08635	142	225	161.262486185366	42	55	54.7768912825659	2.9439875540489417	1.557771572295121	0.00143121624186727	0.015420415808332	up	yes	--	lncRNA	chr3:20794718-20795005:+	--
AT3G08795	1615	1313	1289.12203356228	106	88	108.944915175073	11.83278752836402	3.5647180738582076	2.99072810646258e-25	2.23855998768724e-22	up	yes	--	lncRNA	chr3:21077044-21077302:-	--
AT3G09525	30	24	23.7759240704936	87	93	101.397045474742	0.23448340096276454	-2.092442296651177	0.000589202865178884	0.00750857472004879	down	yes	--	lncRNA	chr3:22555643-22557106:+	--
AT3G09545	19	47	28.9664781495287	118	120	133.987321949358	0.2161882014514545	-2.20964030526508	0.00326127720231783	0.0297904678829097	down	yes	--	lncRNA	chr3:22556305-22557001:-	--
AT3G09905	1773	1068	1251.90236810482	176	168	193.511642546835	6.469390428546572	2.693629782211121	9.1954376487216e-15	1.64799079381913e-12	up	yes	--	lncRNA	chr3:23328322-23328607:+	--
AT3G09985	1074	682	773.675967800866	295	236	298.059917586455	2.595706172321725	1.3761270829804035	9.6050984794986e-05	0.00169437615353898	up	yes	--	lncRNA	chr3:23444979-23445281:-	--
AT3G22121	96	767	377.956314979985	16	18	19.1647680988716	19.721413430629436	4.3016910480375286	1.84484120865481e-17	5.33515499080186e-15	up	yes	--	lncRNA	chr3:7794956-7796327:+	--
AT3G46668	331	1138	644.239918362171	2227	1802	2261.86433307495	0.28482694958381627	-1.8118424380791749	0.000337904999691406	0.00480410298164613	down	yes	--	lncRNA	chr3:17191668-17194444:+	--
AT3G49668	117	85	88.9647145987618	19	28	26.5787568951597	3.3472112691230986	1.7429596138559054	0.00369212398778892	0.0327767739904302	up	yes	--	lncRNA	chr3:18417729-18418485:-	--
AT3G52072	787	451	545.607308341985	235	154	217.829980720989	2.5047392766417897	1.3246604382020952	0.00196287028718972	0.0199333942293261	up	yes	--	lncRNA	chr3:19312062-19314685:-	--
AT4G03595	329	192	229.601829733217	60	64	69.8494529410141	3.2870956044152453	1.7168134174799632	0.000236764438109683	0.00361236102245404	up	yes	--	lncRNA	chr4:163569-163860:+	--
AT4G06175	213	808	447.676712351865	4040	3185	4054.80071511761	0.11040658809267279	-3.179101832870496	5.62216809365648e-07	1.88509296199557e-05	down	yes	--	lncRNA	chr4:8123399-8123615:+	--
AT4G06665	4947	6910	5211.94356514817	13245	16281	16660.8879528036	0.31282507750561594	-1.6765719244965556	3.38098877809974e-05	0.000708754393853874	down	yes	--	lncRNA	chr4:9606803-9607320:+	--
AT4G06770	119	100	96.4105455407391	19	23	23.6952891383675	4.068764258488443	2.0245906940360667	0.000756758062943288	0.00916646165818359	up	yes	--	lncRNA	chr4:10150417-10150793:-	--
AT4G06870	224	144	162.131445944847	30	35	36.6548071245823	4.4231973556372814	2.1450896143023925	3.06750608166999e-05	0.000652171781724475	up	yes	--	lncRNA	chr4:10454142-10454361:-	--
AT4G07190	4347	2517	3024.99296308401	951	750	954.636054135901	3.168739489754674	1.6639090569155182	6.21419140764009e-07	2.0618638478883e-05	up	yes	--	lncRNA	chr4:12420756-12421515:+	--
AT4G07290	112	55	73.63041858931	9	12	11.8614824644124	6.207522441669565	2.6340175720971413	0.00021861269029932	0.00338884085371411	up	yes	--	lncRNA	chr4:12789033-12789468:+	--
AT4G07815	173	232	178.045739998244	698	713	794.396899227627	0.2241269322316761	-2.1576120740511997	2.49104837373912e-09	1.4674696773909e-07	down	yes	--	lncRNA	chr4:13716419-13716733:-	--
AT4G08575	264	170	191.208452962445	68	50	66.1678853092057	2.8897470739607094	1.5309432259055693	0.00102845961726552	0.0118484693525533	up	yes	--	lncRNA	chr4:15405984-15406345:-	--
AT4G08815	362	156	228.463405416273	35	22	31.9028797614288	7.161215762487049	2.8402045352012717	7.48874256910812e-08	3.20616763924846e-06	up	yes	--	lncRNA	chr4:16169218-16169439:-	--
AT4G08825	208	202	180.416809008687	59	74	75.0673706936972	2.4033985384256327	1.2650759001265774	0.00602215598918248	0.0478399023383797	up	yes	--	lncRNA	chr4:16169999-16170525:+	--
AT4G09225	635	1827	1080.1492054525	3948	3176	3999.10083915247	0.27009801675354006	-1.8884450482664623	0.000186104403387297	0.0029508853344569	down	yes	--	lncRNA	chr4:16904487-16904812:-	--
AT4G09975	429	263	304.918572353606	79	94	97.5815969388906	3.124754891483872	1.643743027947735	0.000114395426830203	0.00194721543863124	up	yes	--	lncRNA	chr4:18538133-18538464:+	--
AT4G20362	28334	17360	20134.3531995401	5584	6182	6630.83471137035	3.036473396782811	1.6023967294719845	3.25202638180491e-05	0.000685106120782726	up	yes	--	lncRNA	chr4:10989908-10992242:-	--
AT4G26542	469	398	381.669001592344	45	23	37.9697509217995	10.051922710222918	3.3293995783010604	2.467120798076e-08	1.17576324326285e-06	up	yes	--	lncRNA	chr4:13395415-13398178:+	--
AT4G27852	97	135	101.980574392089	237	277	289.86132305988	0.35182539469407476	-1.5070684748490748	0.000409258718843233	0.00559958340636636	down	yes	--	lncRNA	chr4:13872023-13873907:-	--
AT4G37553	1683	1006	1184.948304354	444	515	540.761064789743	2.1912603948561418	1.131760934828207	0.000865020940110671	0.0102850331324873	up	yes	--	lncRNA	chr4:17646613-17650067:-	--
AT4G38932	1397	812	973.505000325037	296	281	324.560145158486	2.9994594679813957	1.5847025363463807	6.42814607862579e-06	0.00016457735367701	up	yes	--	lncRNA	chr4:18151827-18152597:-	--
AT5G00905	3084	3820	3035.84027500415	854	1211	1167.23705850472	2.600877219314121	1.3789982949873196	0.000344024561787754	0.00486393392940919	up	yes	--	lncRNA	chr5:758519-758719:-	--
AT5G01595	99	71	74.8741084948919	22	16	21.3054875615621	3.5143109623069426	1.8132418532499324	0.00485444785788998	0.0404389013209303	up	yes	--	lncRNA	chr5:226972-229286:+	--
AT5G02095	1465	934	1056.96336407885	270	280	309.708989823696	3.412762944596906	1.7709402062527637	2.04047054062994e-07	7.83226769057186e-06	up	yes	--	lncRNA	chr5:4341236-4341690:-	--
AT5G02455	146	32	78.6204493967149	1	2	1.70240486361811	46.1819929423976	5.52925852755059	9.55335175315928e-09	4.94152944646647e-07	up	yes	--	lncRNA	chr5:5153720-5154168:+	--
AT5G02515	208	369	253.457740301625	21	14	19.603082697944	12.929483806554977	3.6925927733929256	1.73591988244471e-12	1.92075761253632e-10	up	yes	--	lncRNA	chr5:5239271-5240333:-	--
AT5G03825	171	247	183.721034438231	378	297	378.806698374122	0.48499943434680776	-1.0439450301969397	0.00627698414639241	0.0494101359546985	down	yes	--	lncRNA	chr5:8520898-8521247:+	--
AT5G03985	12	78	39.4265354990774	0	1	0.57669355135844	68.36652743247359	6.095218242704326	6.53243641392162e-06	0.00016707937115366	up	yes	--	lncRNA	chr5:8863042-8864418:-	--
AT5G06385	77	26	45.454469661002	1	0	0.549017760901232	82.7923482591654	6.371425533642597	8.41723074090909e-07	2.70809235303913e-05	up	yes	--	lncRNA	chr5:17149832-17150219:-	--
AT5G07015	1067	601	735.150490391079	236	289	296.23262791528	2.4816661674463685	1.3113090578688702	0.000312646032516131	0.00451050390107881	up	yes	--	lncRNA	chr5:19309153-19309593:-	--
AT5G07025	34	82	50.9139696442819	175	182	201.036334504952	0.25325755053013943	-1.9813228132251939	0.00339373464846056	0.0306375143911575	down	yes	--	lncRNA	chr5:19336704-19337115:+	--
AT5G07152	228	179	179.209962059129	19	30	27.7321439978766	6.462174798776855	2.6920197753506923	2.39594562150239e-07	9.01988463337491e-06	up	yes	--	lncRNA	chr5:2215579-2218171:-	--
AT5G07885	211	147	157.689314851577	21	9	16.7196149411518	9.431396321422335	3.237471378202911	1.25431379919507e-05	0.000296847177997527	up	yes	--	lncRNA	chr5:21170058-21172163:-	--
AT5G08175	86	130	94.9247447812901	375	414	444.632790600356	0.21349020312496517	-2.22775822751148	4.35933973016277e-08	1.97403624186677e-06	down	yes	--	lncRNA	chr5:22054872-22055215:+	--
AT5G08425	303	468	338.807695984361	730	775	847.72046776069	0.39966912310061836	-1.3231219748943164	0.000486100526246652	0.00644719456933558	down	yes	--	lncRNA	chr5:22655538-22655817:-	--
AT5G08825	135	15	66.3161696331302	5	7	6.78194366401524	9.778342746342986	3.2895899749700104	8.73323945554649e-05	0.00157402415654534	up	yes	--	lncRNA	chr5:23575392-23575746:+	--
AT5G08870	106	146	110.775360828286	376	358	412.886969485185	0.26829463997473235	-1.898109862350488	2.40912229763229e-06	6.9512192009574e-05	down	yes	--	lncRNA	chr5:23694217-23694466:-	--
AT5G09160	203	200	177.328896689069	414	272	384.153998982605	0.46160887862343636	-1.1152571217210927	0.00460838201113681	0.0389889341095148	down	yes	--	lncRNA	chr5:25420555-25420756:+	--
AT5G09385	1141	562	750.847952681331	232	237	264.048492201036	2.8435987133365836	1.5077178872053012	5.04802174082312e-05	0.000990494258151177	up	yes	--	lncRNA	chr5:26176128-26176380:-	--
AT5G09565	1582	1059	1163.42291252023	376	396	434.801324436805	2.6757575175908292	1.4199473820407367	1.60280332426541e-05	0.000368471018963238	up	yes	--	lncRNA	chr5:26416132-26416339:-	--
AT5G09855	778	1924	1185.87085746698	2734	2820	3127.29037313477	0.37920075080149107	-1.3989662741730375	0.00248203342039555	0.024062959434532	down	yes	--	lncRNA	chr5:26854259-26854516:-	--
AT5G15845	683	658	590.109124425814	136	141	155.980206224108	3.783230825954684	1.9196188021078608	6.83444215699574e-08	2.94796132971838e-06	up	yes	--	lncRNA	chr5:5173081-5178291:+	--
AT5G18245	640	512	507.219713503864	156	187	193.48846480462	2.6214467824531154	1.3903632582440113	8.9765792420093e-05	0.00160451127472549	up	yes	--	lncRNA	chr5:6028020-6033342:+	--
AT5G19221	3242	2707	2618.98271516184	496	332	463.775068458013	5.647096821891677	2.497509367155131	1.63578897763538e-11	1.54755366884174e-09	up	yes	--	lncRNA	chr5:6463964-6466349:+	--
MSTRG.10945	144	165	135.905503672431	25	46	40.253347385019	3.37625346713428	1.7554232162640058	0.00466026955547677	0.0393255109403459	up	yes	--	linc	chr2:6523698-6525442:+	--
MSTRG.11083	252	189	194.206889531721	38	14	28.936384633265	6.711511890412964	2.7466377963964765	0.000576197750878275	0.00737290704497112	up	yes	--	antisense	chr2:7074135-7080088:-	--
MSTRG.14510	46	150	85.9667966827043	548	346	500.397701743895	0.17179694547578547	-2.5412237090868417	0.000971228915048377	0.0113146962596124	down	yes	--	antisense	chr2:14826864-14862244:+	--
MSTRG.16342	50	14	28.2548981197865	1	0	0.549017760901232	51.46445184834292	5.685504355335063	0.00010131810911358	0.00176872562719532	up	yes	--	antisense	chr3:1399103-1399595:+	--
MSTRG.16414	251	302	243.187161011625	641	392	577.984256870198	0.42075049297794154	-1.248963132978211	0.00161237266399925	0.0169698950307835	down	yes	--	antisense	chr3:1590662-1592524:-	--
MSTRG.16564	832	619	639.004146128371	129	178	173.474743298061	3.6835572370927006	1.8810996601699537	8.16110580594409e-07	2.63903407440243e-05	up	yes	--	antisense	chr2:17507373-17508548:-	--
MSTRG.16592	975	661	720.670401609249	290	345	358.174425880019	2.0120654897082426	1.0086772634633585	0.00297942001370969	0.02778426527259	up	yes	--	antisense	chr2:17582657-17584255:-	--
MSTRG.17437	24	24	21.1201193175093	1	0	0.549017760901232	38.468918169131506	5.26562135332421	0.000575127831062535	0.00736980270529228	up	yes	--	antisense	chr3:6243302-6244935:+	--
MSTRG.18800	115	52	73.6462084276057	12	6	10.0483744389654	7.329166411436839	2.8736491216232407	0.000108969849818157	0.00187630156158476	up	yes	--	antisense	chr3:11478834-11480024:+	--
MSTRG.19743	1	213	93.602624337448	682	498	661.623501511143	0.14147415278275383	-2.821389597012746	0.000139832170495493	0.00231499098484959	down	yes	--	antisense	chr3:9417485-9418775:+	--
MSTRG.21369	32	43	32.9712383967328	2	1	1.6747290731609	19.687505833109213	4.29920844583599	0.0001422831674721	0.00235280333268191	up	yes	--	antisense	chr3:22365434-22366139:+	--
MSTRG.21822	151	195	152.125067932878	52	38	50.4632785184848	3.0145696514179967	1.5919520631273696	0.00154021986034849	0.0163334953578032	up	yes	--	antisense	chr4:2181231-2194234:-	--
MSTRG.21882	2345	1756	1806.00022998239	418	559	551.861119266083	3.2725629092772097	1.7104209257167071	1.00725804305614e-06	3.16465554786859e-05	up	yes	--	linc	chr4:2345940-2376417:+	--
MSTRG.21883	2445	1774	1858.13631776131	445	496	530.352905074834	3.5035846885747195	1.8088317694468932	4.55627143943558e-09	2.51523973670708e-07	up	yes	--	linc	chr4:2345939-2376434:-	--
MSTRG.21929	6982	4573	5090.56834328029	1151	702	1036.75831585094	4.910081998331601	2.295747117737232	1.16558199913382e-06	3.60862485352269e-05	up	yes	--	antisense	chr4:2535499-2594759:+	--
MSTRG.2254	973	508	652.867393910233	213	183	222.475702970557	2.9345559321443524	1.553142205903021	4.2030345587695e-05	0.000842892249693656	up	yes	--	antisense	chr1:10591358-10651851:-	--
MSTRG.24672	174	1454	712.955548015777	1909	1595	1967.90111997716	0.3622923635634964	-1.4647736980533308	0.00324497069965413	0.0296948073842136	down	yes	--	linc	chr3:5837768-5838798:-	--
MSTRG.25597	663	390	464.041055170313	142	88	128.709554567518	3.6053349475845473	1.8501332968507809	8.63630971089106e-05	0.00156208561359251	up	yes	--	antisense	chr3:18468089-18469844:+	--
MSTRG.30353	235	170	178.372063323021	44	70	64.525330074745	2.7643727372862403	1.4669521562395493	0.00396191507555746	0.0347080126533087	up	yes	--	antisense	chr5:9172996-9174642:+	--
MSTRG.30418	431	419	374.033692590818	124	142	149.968686644651	2.494078603736034	1.318506934066207	0.000490584163875891	0.006492395416785	up	yes	--	antisense	chr5:9355951-9357423:+	--
MSTRG.3092	609	528	500.495989150493	76	126	114.388737299657	4.375395698611263	2.129413496169954	2.91289929799373e-05	0.000620857405650271	up	yes	--	linc	chr1:13145513-13146878:+	--
MSTRG.30929	277	289	249.009827275706	87	78	92.7466422043655	2.6848392713454516	1.4248357234533098	0.000826034594900147	0.00988161761901322	up	yes	--	linc	chr5:10632263-10633905:-	--
MSTRG.3093	676	547	538.462521634062	99	112	118.942436081367	4.527085028472989	2.178582403781313	3.33321924832407e-09	1.90195283969954e-07	up	yes	--	linc	chr1:13145520-13146878:-	--
MSTRG.31286	254	202	200.777978781567	11	19	16.9963728457239	11.8129897834102	3.5623022416558507	2.76500520692807e-10	2.05750343599744e-08	up	yes	--	antisense	chr5:13689830-13698613:-	--
MSTRG.31477	11	12	10.1174255332572	77	67	80.9128355304103	0.1250410453042974	-2.999526350904337	2.32432048354954e-05	0.000508612484831059	down	yes	--	antisense	chr5:14564239-14564921:+	--
MSTRG.33011	97	147	107.229024544875	780	38	450.148208454581	0.23820826681284946	-2.0697046133270223	1.35874985353928e-05	0.000319582486346775	down	yes	--	antisense	chr5:19001237-19062861:+	--
MSTRG.35132	296	1688	869.301689305785	8667	6362	8427.26130747337	0.10315352254888316	-3.277135006798854	2.57986036109388e-06	7.34394477958368e-05	down	yes	--	antisense	chr5:21928333-21938384:+	--
MSTRG.37181	192	202	173.334663000729	412	312	406.123705515141	0.4268026235525096	-1.228359050462227	0.00127368004318686	0.0140807486616257	down	yes	--	antisense	chr5:24949499-24959221:-	--
MSTRG.38739	1118	1857	1307.06261344971	2838	2493	2995.80942897429	0.43629698231413344	-1.1966175996636457	0.00196553783034576	0.0199525218366451	down	yes	--	antisense	chr4:14888972-14889805:+	--
MSTRG.4326	1714	1439	1388.05153859078	307	22	181.235710726564	7.658819186495628	2.9371219789511986	0.000206042827114512	0.00321533087104867	up	yes	--	antisense	chr1:18289076-18322555:+	--
MSTRG.4540	318	236	243.977171579627	0	6	3.46016130815064	70.51034615204863	6.139763058031564	0.000300429515876498	0.00436643675016619	up	yes	--	antisense	chr1:17383027-17386383:-	--
MSTRG.5761	3	10	5.70161083714713	170	1	93.9097129045678	0.0607137500563033	-4.0418329040750205	0.000661536276250089	0.00822444391513851	down	yes	--	antisense	chr1:7543919-7544925:+	--
MSTRG.9437	543	332	385.557451038828	43	21	35.7183282972802	10.794386787362233	3.43220938327236	2.98644862162722e-07	1.0919846403993e-05	up	yes	--	antisense	chr2:854713-856672:+	--
