# Supplementary material for: Transcriptome Profile Analysis of Arabidopsis Reveals the Drought Stress-Induced Long Non-coding RNAs Associated With Photosynthesis, Chlorophyll Synthesis, Fatty Acid Synthesis and Degradation
Source: Front Plant Sci. 2021 May 25;12:643182. doi: 10.3389/fpls.2021.643182 (PMC8185149; doi:10.3389/fpls.2021.643182)
Supplement: Supplementary Table 7 — Differentially expressed lncRNAs between AtLEALS and WTLS samples. [file Table_7.XLS]

Gene	AtLEALD1_count	AtLEALD2_count	AtLEALD_normalize	WTLD1_count	WTLD2_count	WTLD_normalize	FoldChange	Log2FoldChange	pval	padj	Up/Down	Significant	GeneName	Biotype	Position	Description
AT1G03545	192	98	140.595030974096	515	420	467.648756085663	0.30064237131926014	-1.7338797437024767	0.00161187311002875	0.0135034224001403	down	yes	--	lncRNA	chr1:885941-887972:+	--
AT1G04047	182	126	150.42120324906	502	448	476.603959886997	0.31561047727074054	-1.6637829958235604	1.42297929241244e-07	4.21330006130175e-06	down	yes	--	lncRNA	chr1:270067-270517:+	--
AT1G04097	185	122	149.752667441453	307	451	386.67151896456	0.3872865212376256	-1.3685268028730695	0.000185054260012004	0.00229390176473213	down	yes	--	lncRNA	chr1:455880-456198:-	--
AT1G04103	3	0	1.40356953319454	48	83	67.1713387247834	0.020895363407081865	-5.5806733398947	0.00712064413364647	0.0439982303915568	down	yes	--	lncRNA	chr1:459122-461921:+	--
AT1G04157	45	44	43.8467017467384	142	121	131.737329863577	0.3328342983127459	-1.587123985158114	0.000425992706182443	0.0045708706429795	down	yes	--	lncRNA	chr1:742298-742522:-	--
AT1G04237	1031	686	837.726128855374	125	55	88.261944416691	9.491362720272836	3.2466152367342365	7.98846987112933e-09	3.02472518302306e-07	up	yes	--	lncRNA	chr1:1043118-1043415:+	--
AT1G04247	657	281	452.947127960934	3044	4932	4081.4585522769	0.1109767800308179	-3.1716702456878547	5.68447026230668e-05	0.000846572776251752	down	yes	--	lncRNA	chr1:1120225-1122526:+	--
AT1G04647	159	117	134.998266477765	214	372	300.52540027622	0.44920750909468843	-1.154546050401027	0.00136981224227695	0.0118859749772573	down	yes	--	lncRNA	chr1:2620439-2621546:+	--
AT1G04737	92	76	82.412800493201	160	252	210.638853424945	0.3912516572948703	-1.3538312317468302	0.00053241441491066	0.00549738600272982	down	yes	--	lncRNA	chr1:3202274-3202774:-	--
AT1G04803	0	1	0.518026335200463	41	21	30.5417908475947	0.016961229869769077	-5.881615405328422	2.51949045440343e-06	5.58174348010122e-05	down	yes	--	lncRNA	chr1:3472127-3472558:+	--
AT1G04853	139	170	153.096532022092	433	291	359.777012949243	0.42553172246079746	-1.2326614092018275	0.000269550797673263	0.00313160131745925	down	yes	--	lncRNA	chr1:3874538-3874895:-	--
AT1G04973	172	117	141.080401121608	356	415	390.314723330418	0.36145293192585365	-1.4681203019245768	8.13560154455458e-06	0.000158587115911403	down	yes	--	lncRNA	chr1:4367768-4368493:-	--
AT1G05317	18	11	14.1197068863723	112	126	120.342331459093	0.11732951086436195	-3.0913621674294016	4.84616393346068e-09	1.91926524084283e-07	down	yes	--	lncRNA	chr1:6103076-6103654:-	--
AT1G05562	559	748	649.015488415195	1609	3863	2832.87235627349	0.229101564346141	-2.1259407852333614	4.8012886043402e-06	9.94893882441639e-05	down	yes	--	lncRNA	chr1:1645300-1647435:+	--
AT1G05753	201	203	199.198504769728	18	68	45.0204411384073	4.4246235650452155	2.1455547198411153	0.00124314464543613	0.0110085700529585	up	yes	--	lncRNA	chr1:7949502-7950049:-	--
AT1G06083	147	129	135.600304367392	559	698	637.812248740567	0.21260222680757582	-2.233771387070922	2.79291076115204e-13	2.02820689750854e-11	down	yes	--	lncRNA	chr1:9483441-9483754:-	--
AT1G06473	24	31	27.2873726567706	220	120	167.817865224371	0.16260111889927586	-2.620590909892118	4.06927929995345e-09	1.6428318207728e-07	down	yes	--	lncRNA	chr1:11471861-11472650:-	--
AT1G06787	96	62	77.0318578446539	167	196	183.80859612897	0.4190873520986157	-1.2546771127649214	0.00181526368572227	0.0148781369321743	down	yes	--	lncRNA	chr1:12687105-12687401:-	--
AT1G07128	100	79	87.7097315873212	146	251	203.528537639203	0.4309456187554646	-1.214422268500537	0.00230937573428947	0.0180066457409966	down	yes	--	lncRNA	chr1:2187566-2188734:-	--
AT1G07477	66	59	61.4420835071071	171	134	152.343171758432	0.40331366872507274	-1.3100257938603808	0.00185554286496604	0.0151387581441402	down	yes	--	lncRNA	chr1:17769036-17769837:-	--
AT1G07603	706	662	673.240130714488	454	144	290.579935202306	2.31688444092249	1.2121860888010785	0.00375587946454635	0.0266243566559347	up	yes	--	lncRNA	chr1:18517832-18518431:-	--
AT1G07853	5	6	5.44744056652701	17	50	34.8706661013725	0.15621842584511456	-2.678363466582923	0.00158461693238373	0.0133197366768481	down	yes	--	lncRNA	chr1:19787023-19787316:+	--
AT1G07943	20	14	16.6094989141034	175	164	170.354883624598	0.09749939984523644	-3.3584628513531536	1.70421094293105e-12	1.1479307672196e-10	down	yes	--	lncRNA	chr1:20217732-20218221:+	--
AT1G07983	307	385	343.072087949086	118	86	101.6473277353	3.3751215658367397	1.7549394663919984	8.35226143487199e-05	0.00117656715477706	up	yes	--	lncRNA	chr1:20415048-20415287:+	--
AT1G08003	151	168	157.674757484469	316	377	351.099883951547	0.4490880364581057	-1.1549298051289434	0.000422638153780829	0.00454658952345369	down	yes	--	lncRNA	chr1:20452085-20452306:-	--
AT1G08043	536	317	414.985438189304	549	1631	1134.88028784251	0.36566450456040744	-1.4514075053424929	0.00487506352163019	0.032687909150936	down	yes	--	lncRNA	chr1:20617324-20618241:-	--
AT1G08513	49	35	41.0558907741936	206	127	165.009909111386	0.24880863819202395	-2.006891520751408	3.38016006004953e-06	7.28191378453774e-05	down	yes	--	lncRNA	chr1:23034689-23035381:+	--
AT1G08833	0	0	0.0	41	16	27.8528160521216	-Inf	-Inf	1.03132186824859e-06	2.51441302317387e-05	down	yes	--	lncRNA	chr1:24721321-24721663:+	--
AT1G08857	246	157	196.422836348425	93	75	83.9949388519622	2.338507998614209	1.2255883633479672	0.0076671520651999	0.0464490012386292	up	yes	--	lncRNA	chr1:24948393-24953988:-	--
AT1G08973	30	39	34.2387224047634	145	106	125.078802797154	0.27373720917596167	-1.8691365409115668	5.78512569752755e-05	0.0008584934155654	down	yes	--	lncRNA	chr1:25596554-25598435:-	--
AT1G09257	17	29	22.9763244089158	68	104	87.8543483324082	0.2615274581740898	-1.9349656696695905	0.00304147719740668	0.0223811882105986	down	yes	--	lncRNA	chr1:26933746-26934487:+	--
AT1G09421	56	53	53.6553603852559	133	179	158.704245531077	0.33808396370057575	-1.5645465082282002	0.000238381467597333	0.00284622688736615	down	yes	--	lncRNA	chr1:3038631-3039326:+	--
AT1G09537	16	20	17.8462308810468	81	122	103.637712649426	0.17219823194491973	-2.5378577650294427	1.63054985170767e-06	3.76942098003466e-05	down	yes	--	lncRNA	chr1:28213926-28214368:-	--
AT1G13448	97	108	101.32892577494	445	222	328.302750051698	0.30864476693839354	-1.6959807641648217	8.70491454157967e-07	2.16669137842705e-05	down	yes	--	lncRNA	chr1:4612243-4612929:+	--
AT1G15002	315	385	346.814940037605	132	73	101.228514093717	3.426059773203082	1.7765503218105312	3.75970265864923e-05	0.000589059369527549	up	yes	--	lncRNA	chr1:5168516-5170571:-	--
AT1G29357	340	234	280.289376198956	801	498	643.863974067966	0.4353238999040018	-1.1998388665684505	0.000128276343402862	0.00169093995955231	down	yes	--	lncRNA	chr1:10273931-10275765:-	--
AT1G48315	589	715	645.956314685525	1455	3024	2309.3646565	0.279711700301379	-1.8379874920788777	2.31375440572774e-07	6.61564331797898e-06	down	yes	--	lncRNA	chr1:17854060-17855960:+	--
AT1G67365	110	86	96.0144810443729	784	577	678.368857689798	0.14153727718479384	-2.820746023971877	8.60172106129768e-20	1.19420560734349e-17	down	yes	--	lncRNA	chr1:25238395-25239330:+	--
AT1G75295	196	214	202.557511901609	562	358	456.370359968397	0.44384458253519316	-1.1718735067304842	0.000135109086049398	0.00176312065815898	down	yes	--	lncRNA	chr1:28254820-28257236:-	--
AT1G80325	407	535	467.56168933564	915	1279	1117.40093528069	0.418436815804337	-1.256918303432334	0.002236237009427	0.017590041821083	down	yes	--	lncRNA	chr1:30194605-30198071:-	--
AT2G03945	0	0	0.0	9	39	25.1991953646767	-Inf	-Inf	5.29776427685684e-06	0.000108251127783036	down	yes	--	lncRNA	chr2:171157-171433:-	--
AT2G04805	5	1	2.85730889052469	30	206	124.869734773446	0.02288231728616042	-5.449623028918609	7.04753382936894e-05	0.00101920063886533	down	yes	--	lncRNA	chr2:1604665-1604938:+	--
AT2G04852	73	109	90.6183958445842	216	324	275.650173786343	0.3287441999395317	-1.604962653843001	0.00230196621857647	0.0179544743452641	down	yes	--	lncRNA	chr2:1705148-1706465:-	--
AT2G05075	105	107	104.553751528258	430	222	321.26076345172	0.32544824461257515	-1.6194999621801809	2.4197648154142e-06	5.39428391946484e-05	down	yes	--	lncRNA	chr2:2930784-2931313:-	--
AT2G07245	78	17	45.2992555614659	8	4	5.90690602303363	7.668863426102283	2.9390127770725423	0.00597650963708958	0.0382661992905121	up	yes	--	lncRNA	chr2:8488284-8488614:+	--
AT2G07335	94	71	80.7583818393284	267	388	334.011805608324	0.2417830162986185	-2.048215186786279	6.25673961893975e-09	2.41662941386869e-07	down	yes	--	lncRNA	chr2:8927868-8929599:+	--
AT2G08345	23	14	18.0130684472979	52	85	70.1247917363003	0.25687161417940274	-1.9608806221077475	0.000930507407426145	0.00866693257979104	down	yes	--	lncRNA	chr2:12640366-12640959:-	--
AT2G08440	579	420	488.45998069074	1814	2864	2391.85567567102	0.20421799929617646	-2.291818067305622	8.10134034193607e-15	7.02960052586745e-13	down	yes	--	lncRNA	chr2:13439460-13439753:+	--
AT2G08650	89	63	74.2748886024004	269	433	359.151510314245	0.20680656065573125	-2.273646140978449	1.67993420356724e-10	8.65599087570008e-09	down	yes	--	lncRNA	chr2:14393410-14394346:+	--
AT2G08690	0	0	0.0	19	12	15.3733892024414	-Inf	-Inf	0.000254298018078799	0.00299618456944328	down	yes	--	lncRNA	chr2:14706844-14707426:+	--
AT2G08780	371	235	295.310954377167	662	1004	850.732480876702	0.3471255194968474	-1.5264706637507968	0.000206066805393537	0.00251323058408223	down	yes	--	lncRNA	chr2:15192766-15193609:-	--
AT2G09025	168	140	151.123580786959	252	480	376.446955245049	0.40144721236644015	-1.3167177994585235	0.000133117197538227	0.00174167474684831	down	yes	--	lncRNA	chr2:16400296-16400711:-	--
AT2G09225	1043	728	865.097513066571	223	423	332.178135150032	2.6043180496387577	1.3809056468972678	0.000853702470711383	0.00807189736779321	up	yes	--	lncRNA	chr2:17140408-17141016:-	--
AT2G09885	250	179	209.690841767094	477	395	436.364182721686	0.4805409107118108	-1.0572688352336426	0.000801503288191426	0.00766828758495549	down	yes	--	lncRNA	chr2:19440926-19441694:-	--
AT2G09975	101	119	108.898641506405	28	44	36.8080198534558	2.958557454053884	1.5648939119457197	0.00577773762830625	0.0372800576636646	up	yes	--	lncRNA	chr2:19637400-19637955:+	--
AT2G19572	210	231	217.913950754925	222	837	554.355782441866	0.3930940339343842	-1.3470536270261286	2.94453416530798e-05	0.000480312720568188	down	yes	--	lncRNA	chr2:8470244-8471815:+	--
AT2G19582	83	55	67.3235388544077	133	161	149.023936267374	0.45176325723686395	-1.1463611565108398	0.00735000859541486	0.0449857249080131	down	yes	--	lncRNA	chr2:8473605-8475221:+	--
AT2G21187	953	944	934.884115474035	1844	2051	1968.71234712706	0.4748708549719366	-1.0743928808636725	0.000195456779323356	0.00240258972714741	down	yes	--	lncRNA	chr2:9076289-9077494:+	--
AT2G24545	762	854	798.901151692608	2858	2994	2951.89128771182	0.27064043822287304	-1.8855506766191246	8.19344177603244e-11	4.43190714249028e-09	down	yes	--	lncRNA	chr2:10425306-10427661:-	--
AT2G26355	403	228	306.656178384838	1862	1051	1439.36777195243	0.21304921810836036	-2.2307413380591483	3.62833692290312e-06	7.75638491902043e-05	down	yes	--	lncRNA	chr2:11220708-11221535:+	--
AT2G32179	393	371	376.055379207856	186	60	119.58833138541	3.144582542889594	1.6528685057284933	0.000752798929797104	0.00729164544791846	up	yes	--	lncRNA	chr2:13671841-13673376:+	--
AT2G33815	230	187	204.477922227401	1020	217	595.556594922069	0.3433391955875457	-1.5422935301877752	1.61909610034646e-06	3.74988058829083e-05	down	yes	--	lncRNA	chr2:14305008-14306053:-	--
AT2G40008	37	47	41.6579286638211	3	9	6.24855195184714	6.666813204858858	2.736997305306167	0.00575257351778525	0.0371848971053941	up	yes	--	lncRNA	chr2:16708056-16709563:+	--
AT3G01205	489	509	492.457238527745	732	1252	1016.9682348654	0.48424053145860924	-1.0462042553541555	0.000477150010500249	0.00502485409287873	down	yes	--	lncRNA	chr3:649763-650933:-	--
AT3G01375	571	425	487.307260278224	244	151	195.756687516269	2.489351789004525	1.315770122801691	0.000248073335931474	0.00293947494780821	up	yes	--	lncRNA	chr3:1009803-1010048:+	--
AT3G01485	312	413	359.916107890023	108	73	89.9613355337515	4.000786624104646	2.0002836867802607	3.27430598715185e-05	0.000525191955192072	up	yes	--	lncRNA	chr3:1226673-1226923:-	--
AT3G01505	2385	4138	3259.43075394917	1381	751	1052.2162472514	3.0976814532786934	1.6311887937711917	0.00247812276188321	0.0189731273956683	up	yes	--	lncRNA	chr3:1313893-1314127:-	--
AT3G02525	272	266	265.051976172961	709	662	688.871496212946	0.3847625829056329	-1.3779595870506556	2.78632551976013e-06	6.10791883673734e-05	down	yes	--	lncRNA	chr3:3960640-3960925:+	--
AT3G02535	22	17	19.0992909418345	191	357	281.660763103167	0.06780955476868743	-3.8823676177967434	9.4170496367251e-20	1.30017718465061e-17	down	yes	--	lncRNA	chr3:3967100-3967822:-	--
AT3G03095	40	47	43.0614981970156	94	190	146.310824921174	0.2943151897353821	-1.7645660925669246	0.000106510588663161	0.00144779527255827	down	yes	--	lncRNA	chr3:5179533-5180286:-	--
AT3G03165	22	30	25.8336332994405	119	140	131.157721299741	0.19696616442734363	-2.3439802753853893	9.06719748358273e-07	2.24568151748991e-05	down	yes	--	lncRNA	chr3:5380310-5380726:-	--
AT3G03265	8044	8710	8275.44715460165	3171	1964	2544.90526689726	3.251770218028999	1.7012253149091088	4.296767354922e-05	0.000664456783412752	up	yes	--	lncRNA	chr3:5505992-5506436:-	--
AT3G03295	11	4	7.21852696251516	47	52	50.0302292195188	0.14428330781460666	-2.793023691288652	0.00139661430460853	0.0120643878902566	down	yes	--	lncRNA	chr3:5555487-5555698:-	--
AT3G03325	2	2	1.97176569253062	60	0	28.1679463999141	0.07000033529375904	-3.8364943573530503	0.000296178964378655	0.00339135578247748	down	yes	--	lncRNA	chr3:5608999-5609436:+	--
AT3G03475	4140	2378	3168.79258091516	920	387	640.035160634961	4.950966409050856	2.307710161043126	0.000401687753950115	0.00436252801878026	up	yes	--	lncRNA	chr3:5953031-5953921:+	--
AT3G03535	1615	1854	1716.00909083138	2882	5680	4407.67572639989	0.38932289881338106	-1.360960892681107	1.96539959132209e-05	0.000344427319685408	down	yes	--	lncRNA	chr3:6091592-6092188:+	--
AT3G03815	183	102	138.456427715314	881	458	659.909437570734	0.2098112556550204	-2.2528360192500525	1.07744297322862e-05	0.000203209810573458	down	yes	--	lncRNA	chr3:6687213-6689728:-	--
AT3G04495	0	0	0.0	14	5	9.26149562211965	-Inf	-Inf	0.00447335450519176	0.0305184627585974	down	yes	--	lncRNA	chr3:8434558-8435008:+	--
AT3G05905	3206	2559	2825.57736625188	1207	968	1087.23070881518	2.598875605096806	1.377887581018697	7.9890620768113e-05	0.00113255767119751	up	yes	--	lncRNA	chr3:1760905-1764212:+	--
AT3G06355	102	95	96.9338659726583	211	235	225.439093560263	0.42997806831913354	-1.2176650200357715	0.00105753675212168	0.00965577034545885	down	yes	--	lncRNA	chr3:14199575-14200076:+	--
AT3G06755	12	5	8.20440980878047	35	39	37.4053054713061	0.2193381314603656	-2.188771451655475	0.00488916477767035	0.0327385390659116	down	yes	--	lncRNA	chr3:15971855-15972088:-	--
AT3G07365	40	51	45.1336035378174	5180	15205	10609.0050588927	0.004254272977274662	-7.876871677239089	9.37622988864311e-83	2.6034664990799e-79	down	yes	--	lncRNA	chr3:16984335-16984787:+	--
AT3G08230	258	245	247.623431978844	724	586	655.041065921735	0.3780273403628564	-1.4034375155216698	2.04911938762834e-06	4.65522668153021e-05	down	yes	--	lncRNA	chr3:19323345-19323546:-	--
AT3G08470	2	2	1.97176569253062	96	54	74.1096420309712	0.02660606148531386	-5.2321012268082905	2.9263536339534e-11	1.68113970833323e-09	down	yes	--	lncRNA	chr3:20506149-20506477:-	--
AT3G08675	10	12	10.894881133054	26	55	41.7848328568327	0.2607376980633885	-1.939328908725721	0.00703139105573889	0.0436016035937754	down	yes	--	lncRNA	chr3:20935613-20936037:-	--
AT3G08685	32	17	23.7778560524829	4	1	2.41565805242221	9.843220992574073	3.2991304852420886	0.00723976144011241	0.0444699139284862	up	yes	--	lncRNA	chr3:20938982-20939205:+	--
AT3G08835	73	76	73.5235267829689	395	281	336.559363971685	0.2184563398127722	-2.1945831201021355	3.06595706536805e-10	1.51719340719896e-08	down	yes	--	lncRNA	chr3:21122216-21122500:-	--
AT3G09275	3494	4679	4058.53587206354	8624	14351	11766.568287181	0.344920946618317	-1.535662350360118	0.000676621070707013	0.00667275475807745	down	yes	--	lncRNA	chr3:22142893-22144281:-	--
AT3G09305	460	509	478.889399706865	251	109	176.455559647619	2.713937722694627	1.4403876153070674	0.000771133908047963	0.00743179188666355	up	yes	--	lncRNA	chr3:22152185-22152450:-	--
AT3G09745	24	24	23.6611883103674	114	45	77.719871319094	0.3044419388346875	-1.7157609818370996	0.00172973706968016	0.0143132878712938	down	yes	--	lncRNA	chr3:22988627-22990967:+	--
AT3G09775	8	12	9.95916811092432	92	84	88.3656277104817	0.11270409512117334	-3.1493881578717002	9.69496481584435e-08	2.9800390005898e-06	down	yes	--	lncRNA	chr3:23116274-23116904:+	--
AT3G09795	561	583	564.476856129248	1038	1203	1134.27280850932	0.4976552835389687	-1.006781334384061	0.000416633100187457	0.0044916571068527	down	yes	--	lncRNA	chr3:23147450-23147836:-	--
AT3G09905	1897	2623	2246.30687872083	1194	657	913.873421483446	2.4580065749964692	1.2974887748245345	0.00628583234057973	0.0398485413980435	up	yes	--	lncRNA	chr3:23328322-23328607:+	--
AT3G12502	84	26	52.7686316446591	847	3121	2076.09557734638	0.02541724582454282	-5.298048479280156	2.16947755399112e-05	0.000374414669020981	down	yes	--	lncRNA	chr3:3963124-3964222:+	--
AT3G22121	2210	2232	2190.19766962074	621	272	437.818474112843	5.002524560113103	2.3226563451228004	1.35112389734566e-07	4.02438452856592e-06	up	yes	--	lncRNA	chr3:7794956-7796327:+	--
AT3G24518	768	520	628.687494802042	1516	1572	1557.12378806788	0.4037492071084046	-1.3084686682743498	8.41641850003555e-05	0.0011842696977246	down	yes	--	lncRNA	chr3:8938260-8942873:-	--
AT3G46658	72	54	61.6590908974939	544	1872	1262.14154411765	0.04885275441955215	-4.355416283151154	3.5385817102776e-42	1.73390503803602e-39	down	yes	--	lncRNA	chr3:17188839-17191349:+	--
AT3G46668	183	274	227.556957369794	547	946	765.551809316046	0.29724566593748414	-1.7502723203279806	0.00167346535848023	0.0139260403957446	down	yes	--	lncRNA	chr3:17191668-17194444:+	--
AT3G51238	565	525	536.302754731881	1953	1392	1665.47723837689	0.32201145856219626	-1.634816068296766	7.34729398113446e-09	2.79906839841074e-07	down	yes	--	lncRNA	chr3:19025110-19026779:-	--
AT3G52072	128	194	160.38274244519	435	459	451.065497623801	0.35556419919076343	-1.4918180245163353	0.00324921115607534	0.0236797278478631	down	yes	--	lncRNA	chr3:19312062-19314685:-	--
AT4G04035	249	256	249.111013066465	727	935	844.139903965748	0.2951063110464838	-1.7606933207860056	1.41061170054336e-09	6.25021035400327e-08	down	yes	--	lncRNA	chr4:842657-843035:+	--
AT4G05760	119	143	129.752690750383	293	239	266.086466809858	0.48763355876758147	-1.036130679754553	0.00266082652595904	0.0200524894100472	down	yes	--	lncRNA	chr4:6308680-6308879:-	--
AT4G05785	615	622	609.944134799568	232	265	251.431723573071	2.4258837593431455	1.2785104227432744	0.000230177204904873	0.00276146344242572	up	yes	--	lncRNA	chr4:6478619-6478855:+	--
AT4G05910	91	109	99.0398130437514	272	296	286.88199823828	0.3452283993138195	-1.5343769459441996	1.21213783265154e-05	0.000225214308088936	down	yes	--	lncRNA	chr4:7043788-7044139:-	--
AT4G06105	35	38	36.0599786248872	182	44	109.105748946569	0.33050484482303866	-1.597256674740048	0.00143374934146492	0.0122852088078255	down	yes	--	lncRNA	chr4:7881921-7882141:+	--
AT4G06195	61	61	60.1388536221838	6	1	3.35458959908601	17.92733562357947	4.164089184416828	0.000474158788325216	0.00500178477004945	up	yes	--	lncRNA	chr4:8346104-8346501:+	--
AT4G06410	424	270	338.23827119562	723	1026	891.201382150029	0.37953068517422855	-1.3977115621872143	0.000460484954313996	0.00487400212126504	down	yes	--	lncRNA	chr4:9386180-9387271:-	--
AT4G06665	993	975	969.657192307843	286	279	284.312004760319	3.4105390418715684	1.769999777834606	4.47929825804711e-07	1.2023379534758e-05	up	yes	--	lncRNA	chr4:9606803-9607320:+	--
AT4G06685	0	0	0.0	5	18	12.0276381303624	-Inf	-Inf	0.00139464191469589	0.0120553792626255	down	yes	--	lncRNA	chr4:9679632-9680286:+	--
AT4G06695	2101	2141	2092.06091341143	948	589	761.814784025365	2.746154258594401	1.457412667676743	2.83707362774743e-05	0.000467359722857009	up	yes	--	lncRNA	chr4:9714934-9715298:+	--
AT4G06745	365	289	320.477237411603	629	862	758.873226165315	0.42230668623139617	-1.2436370058904285	2.81085158018306e-05	0.000463345521034134	down	yes	--	lncRNA	chr4:9920124-9920511:+	--
AT4G06770	182	220	199.115678757904	104	57	79.4787530949102	2.5052692827242566	1.3249656820517244	0.0040675547937498	0.0284012836814215	up	yes	--	lncRNA	chr4:10150417-10150793:-	--
AT4G08295	60	76	67.4413921391259	7	0	3.28626041332331	20.522230029519832	4.359115603499145	0.00547449273881452	0.0358380711059546	up	yes	--	lncRNA	chr4:14947779-14948073:-	--
AT4G08935	12	9	10.2765151495823	56	244	157.51205332567	0.0652427222717661	-3.9380392095943386	1.38212097936978e-13	1.05302449007472e-11	down	yes	--	lncRNA	chr4:16343526-16343808:+	--
AT4G09575	18	10	13.6016805511719	62	63	62.987960369538	0.2159409587383606	-2.2112911814746004	0.00042792069897289	0.00458958723919851	down	yes	--	lncRNA	chr4:17706331-17706829:-	--
AT4G09605	3	7	5.02975387959778	48	36	41.894975647337	0.12005625500148703	-3.0582175241008525	0.000333732389901546	0.00373320162204102	down	yes	--	lncRNA	chr4:17706331-17707283:+	--
AT4G13505	4959	5205	5016.42751308898	1678	1907	1813.33855464434	2.7664042658999652	1.4680119987848435	9.93593653569456e-05	0.00136203540332971	up	yes	--	lncRNA	chr4:7858000-7859891:-	--
AT4G26488	34	28	30.4118587618177	66	101	85.3020319084605	0.35651974614688353	-1.4879461111234888	0.00473108268404026	0.0318764508692818	down	yes	--	lncRNA	chr4:13380153-13381692:-	--
AT4G26542	752	700	714.446530961088	330	114	216.232330536312	3.304068957630324	1.7242437968642417	9.86689783034926e-05	0.00135405698396721	up	yes	--	lncRNA	chr4:13395415-13398178:+	--
AT4G26582	69	86	76.8323640907142	263	127	191.769458191305	0.40064963845320933	-1.3195869200826063	0.000673853336259122	0.00665333657570741	down	yes	--	lncRNA	chr4:13413548-13416178:+	--
AT4G27852	56	43	48.4750970332513	126	130	129.066032122118	0.3755836933716671	-1.4127936676851385	0.00178721626109404	0.0146771391274203	down	yes	--	lncRNA	chr4:13872023-13873907:-	--
AT4G37432	405	365	378.561499329432	2254	10480	6694.26702440156	0.05655010443257212	-4.144326501294115	1.54489561704912e-35	4.88695461646296e-33	down	yes	--	lncRNA	chr4:17596973-17598929:-	--
AT4G38932	993	788	872.786267625357	4688	2058	3307.63757119665	0.263869982378268	-1.9221008546330367	2.27641236663129e-10	1.15625091549016e-08	down	yes	--	lncRNA	chr4:18151827-18152597:-	--
AT4G39838	1425	1020	1195.08239017188	514	388	449.969851621304	2.655916581668376	1.4092098345224524	2.54619221386009e-05	0.000427329371553818	up	yes	--	lncRNA	chr4:18484794-18486870:-	--
AT5G00785	36	31	32.9016507895488	108	193	154.496730625104	0.2129601749915778	-2.2313444330470005	1.14912197603496e-06	2.75326540566765e-05	down	yes	--	lncRNA	chr5:266640-266874:+	--
AT5G00855	0	0	0.0	12	19	15.8516935027803	-Inf	-Inf	0.000223604168367043	0.00269739965566595	down	yes	--	lncRNA	chr5:545745-545953:-	--
AT5G00990	411	301	348.214952942991	776	1104	958.031074945999	0.3634693717660658	-1.4600942962525414	7.47350029735592e-07	1.9096397999072e-05	down	yes	--	lncRNA	chr5:1373673-1374232:+	--
AT5G01205	10	11	10.3768547978536	44	39	41.6304974312933	0.24926088896678433	-2.004271564726314	0.00522130402883916	0.0344834235359036	down	yes	--	lncRNA	chr5:1876406-1876610:+	--
AT5G01215	415	380	391.010459468087	146	213	183.092329193608	2.1355917049622506	1.0946358504284792	0.00356896774770191	0.0255554452765246	up	yes	--	lncRNA	chr5:84466-86258:-	--
AT5G01295	165	177	168.886985656181	82	52	66.4615312861354	2.541123901119213	1.3454667205988078	0.00536099971519986	0.0352185549113682	up	yes	--	lncRNA	chr5:2206347-2206648:-	--
AT5G01545	378	386	376.80792656989	189	134	160.793555678406	2.343426793319516	1.2286197269421613	0.00116816105175258	0.010455710846453	up	yes	--	lncRNA	chr5:2664956-2665375:+	--
AT5G01815	157	84	116.96768439402	310	602	469.286955107841	0.24924554821077674	-2.0043603580937495	0.000761121820661642	0.00736369891534434	down	yes	--	lncRNA	chr5:3377666-3378106:-	--
AT5G01835	816	802	797.228033859685	310	369	343.980729638799	2.3176531856793945	1.2126646971749975	0.000305016197378154	0.00346628229762622	up	yes	--	lncRNA	chr5:3424931-3425529:+	--
AT5G01945	153	104	125.45678505377	380	295	337.046506799031	0.3722239587801913	-1.4257571751675635	2.47092100994938e-05	0.000416374349552495	down	yes	--	lncRNA	chr5:4011615-4011841:+	--
AT5G02155	343	254	292.05347243616	84	94	89.9878511147726	3.2454766817763905	1.6984303906831855	4.60086216134388e-05	0.000705371444245298	up	yes	--	lncRNA	chr5:4556624-4556997:-	--
AT5G03195	1337	1155	1223.84457245023	610	404	503.64328520668	2.429982903371781	1.2809461634987451	0.00013120104922695	0.00172291866536073	up	yes	--	lncRNA	chr5:7014727-7015030:-	--
AT5G03235	326	299	307.411096832078	508	800	668.72458012829	0.4596976183724298	-1.1212429031098163	0.000261703990856367	0.00306465919939111	down	yes	--	lncRNA	chr5:7091915-7092125:-	--
AT5G03975	19	13	15.6236160678381	156	284	225.970429022644	0.06914009118543778	-3.8543336834742092	3.68008088050914e-17	3.96401815534152e-15	down	yes	--	lncRNA	chr5:8857370-8857668:-	--
AT5G03985	1317	1327	1303.58797188342	573	111	328.699128578681	3.9659002976984747	1.987648408826463	2.23042043777909e-05	0.00038257893441163	up	yes	--	lncRNA	chr5:8863042-8864418:-	--
AT5G04375	120	152	134.882784278252	402	630	527.536065109025	0.2556844796011738	-1.9675635052190004	2.93212152239648e-07	8.21454224716232e-06	down	yes	--	lncRNA	chr5:9618044-9618335:-	--
AT5G06345	0	0	0.0	28	39	34.1190450579828	-Inf	-Inf	9.06550442289321e-08	2.8003331956502e-06	down	yes	--	lncRNA	chr5:17084174-17084754:+	--
AT5G06365	0	0	0.0	26	15	20.2730344930485	-Inf	-Inf	2.79651671996911e-05	0.00046162403533035	down	yes	--	lncRNA	chr5:17084449-17084687:-	--
AT5G06385	178	225	199.834384389647	77	69	73.2567167240841	2.727864328704604	1.4477718931991874	0.00220463348215132	0.0173930898675067	up	yes	--	lncRNA	chr5:17149832-17150219:-	--
AT5G06775	0	0	0.0	4	20	12.6337622752197	-Inf	-Inf	0.0011485429579914	0.0103096582328322	down	yes	--	lncRNA	chr5:18662255-18662527:+	--
AT5G07145	42	19	29.4924738335323	2	3	2.55231642394762	11.555179270412266	3.5304677372570343	0.00196962696475807	0.015898248659336	up	yes	--	lncRNA	chr5:19632695-19633228:+	--
AT5G08880	87	95	89.9160183066856	28	19	23.3631458760907	3.8486263272748538	1.9443436030901096	0.00244088368687534	0.0187454466303057	up	yes	--	lncRNA	chr5:23806390-23807002:-	--
AT5G08960	1	1	0.985882846265309	14	21	17.8662149676333	0.05518140512981339	-4.179673996077313	0.00141334734523154	0.0121706035833462	down	yes	--	lncRNA	chr5:24369825-24370111:+	--
AT5G09065	0	0	0.0	6	10	8.19474423093745	-Inf	-Inf	0.00845252914575939	0.0499949593733792	down	yes	--	lncRNA	chr5:25066226-25067028:+	--
AT5G09175	915	978	934.718463450387	153	106	128.834528983809	7.255185941401281	2.8590125892472162	2.97071695109629e-13	2.13942987342641e-11	up	yes	--	lncRNA	chr5:25616392-25618826:-	--
AT5G09565	358	166	253.485002604492	1189	1315	1265.39517570104	0.20032082267427573	-2.3196157026556476	0.000153593011000796	0.00196532992570911	down	yes	--	lncRNA	chr5:26416132-26416339:-	--
AT5G36002	201	161	177.441398691309	46	35	40.4182491415786	4.390130756771785	2.1342639099968306	3.66958617389934e-05	0.000576748166577009	up	yes	--	lncRNA	chr5:14141478-14143303:-	--
AT5G45472	1800	1565	1652.85293450545	875	717	796.381537336245	2.075453607367582	1.0534266837272275	0.00142954079823593	0.0122665521215555	up	yes	--	lncRNA	chr5:18421549-18431063:+	--
AT5G64572	875	621	731.068801341228	5359	17648	12006.8725173872	0.06088752922816198	-4.0377094191643215	3.74556464562223e-29	9.36016604940995e-27	down	yes	--	lncRNA	chr5:25810298-25811733:+	--
AT5G67488	843	552	680.353575858321	2010	1768	1894.44769207638	0.35913030415351826	-1.4774206991742087	4.56290707953538e-05	0.000699981877947141	down	yes	--	lncRNA	chr5:26933872-26934871:+	--
MSTRG.10266	6	2	3.84319173679	66	193	134.779168145164	0.028514731094427648	-5.132148762207028	2.19304368251392e-09	9.30461148149795e-08	down	yes	--	antisense	chr2:1604393-1605129:-	--
MSTRG.10415	17	15	15.7239557161093	91	31	59.3930291051358	0.2647441282759836	-1.9173294076520322	0.00214142584496103	0.0169886450366908	down	yes	--	linc	chr2:2295010-2298779:-	--
MSTRG.11027	744	419	565.138278681239	4105	2309	3168.9255600769	0.17833750524184758	-2.487317954255533	5.06032055131058e-07	1.34243535644641e-05	down	yes	--	antisense	chr2:6947146-7319502:-	--
MSTRG.11083	171	134	149.418992308951	1121	68	562.841189123495	0.26547273937367516	-1.9133643724252405	5.39340422243676e-09	2.11587396418673e-07	down	yes	--	antisense	chr2:7074135-7080088:-	--
MSTRG.11606	156	77	112.873643536552	347	378	366.19111788393	0.3082369779715112	-1.6978881482325134	0.0036744559899283	0.0261534193074076	down	yes	--	antisense	chr2:10223906-10224720:-	--
MSTRG.11946	577	334	442.974002841371	1024	2225	1677.32673587736	0.2640952375982157	-1.9208698091164944	0.000263589106536274	0.00307932669090924	down	yes	--	antisense	chr2:9469704-9826884:+	--
MSTRG.13000	2561	2649	2570.4322867831	5219	5516	5416.61886538503	0.4745455330463584	-1.0753815731866954	0.000708681576183381	0.00692877644320137	down	yes	--	antisense	chr1:30156473-30157793:+	--
MSTRG.13480	46	30	37.0621895649968	134	407	281.790961977979	0.13152369864826638	-2.9266053193858874	5.15293058978156e-13	3.63761964515936e-11	down	yes	--	antisense	chr2:13575759-13582358:-	--
MSTRG.14449	1351	1626	1474.38496748456	520	409	464.080340402282	3.1770037192407434	1.6676667789802806	1.57189776006835e-05	0.000283009546283199	up	yes	--	antisense	chr2:14162666-14165102:-	--
MSTRG.15875	80	112	95.4474704276395	581	519	551.875198075935	0.17295118671831752	-2.53156318197584	3.44763033471812e-08	1.13812790045714e-06	down	yes	--	antisense	chr3:1772976-1774566:+	--
MSTRG.16414	1459	697	1043.66700527833	311	300	307.342343234603	3.395780074734674	1.7637430268050265	0.000236235068340767	0.00282464801810323	up	yes	--	antisense	chr3:1590662-1592524:-	--
MSTRG.16531	58	20	37.4962043457703	637	1218	954.08395778965	0.03930073872391555	-4.66929975914038	9.25405944376086e-06	0.00017748192286998	down	yes	--	antisense	chr2:17409462-17410114:-	--
MSTRG.16564	718	733	715.634278646499	411	215	308.576349044752	2.3191481811936026	1.2135950034437306	0.000913018501215142	0.00854864456551757	up	yes	--	antisense	chr2:17507373-17508548:-	--
MSTRG.1715	1906	1447	1641.31861712467	4738	5743	5312.88528412686	0.30893168765160167	-1.694640236634086	6.19838144157103e-08	1.95331087294906e-06	down	yes	--	antisense	chr1:4576910-4928676:+	--
MSTRG.17171	904	891	884.503750666233	1761	2041	1924.36873834957	0.45963319453257456	-1.1214451022597232	9.8524806258018e-05	0.00135282137823509	down	yes	--	antisense	chr2:19078612-19181564:-	--
MSTRG.18945	389	304	339.476188705166	161	128	144.421744270546	2.350589174918311	1.2330224134701868	0.00123001872069461	0.0109271837291711	up	yes	--	linc	chr3:12532060-12560069:+	--
MSTRG.18949	411	374	386.030875412625	167	130	148.314128828726	2.6027923196610323	1.380060201734987	0.000280518439401127	0.00324244024081137	up	yes	--	linc	chr3:12559216-12560071:-	--
MSTRG.19423	519	451	476.447406418064	161	163	163.244567838857	2.9186110920908424	1.5452819830593698	2.77003950739473e-05	0.000458736164942309	up	yes	--	antisense	chr3:16065726-16074832:+	--
MSTRG.204	1286	1250	1249.19639222997	641	591	618.76438153066	2.0188563361384624	1.0135382506817945	0.00201921897807281	0.0162199557255029	up	yes	--	antisense	chr1:432989-471565:+	--
MSTRG.21186	515	400	448.156637278581	1175	1750	1492.76346208054	0.300219457846297	-1.7359106108380027	2.69555895685133e-09	1.12645515604874e-07	down	yes	--	antisense	chr3:22434532-22436068:-	--
MSTRG.21932	895	728	795.854749428974	2348	2032	2195.10499266354	0.3625588534894105	-1.4637128908067116	3.77471458524755e-07	1.02980477604079e-05	down	yes	--	antisense	chr4:2505786-2576573:-	--
MSTRG.22078	75	55	63.5806867658889	238	183	210.149331567305	0.30255003093134164	-1.724754362720733	1.10339384861727e-05	0.000206855305903568	down	yes	--	linc	chr4:861093-865575:+	--
MSTRG.22350	61	52	55.4766166053797	154	110	131.455174593519	0.42201926836978854	-1.244619224516686	0.0046440076500775	0.0314083223749491	down	yes	--	antisense	chr4:1874922-1876858:-	--
MSTRG.2254	306	376	337.941994421217	880	1031	967.596483358611	0.3492592214144796	-1.5176298875896004	9.85225454244874e-06	0.000187515492015075	down	yes	--	antisense	chr1:10591358-10651851:-	--
MSTRG.23272	619	756	681.231089760689	345	99	215.207392749872	3.165463235514683	1.662416639835978	0.00249165815250726	0.0190592400462676	up	yes	--	antisense	chr3:2115241-2130471:+	--
MSTRG.24133	64	33	47.0376857697654	8	12	10.2092656957905	4.607352494426711	2.2039379783431152	0.00670635259535512	0.0418979378394811	up	yes	--	antisense	chr3:4372242-4373610:+	--
MSTRG.24672	54	36	43.9131996647183	303	289	297.670872497907	0.14752266251723056	-2.760991495736451	2.78721752625439e-13	2.02820689750854e-11	down	yes	--	linc	chr3:5837768-5838798:-	--
MSTRG.25597	273	256	260.339569332021	685	706	701.267295853143	0.37124156633498623	-1.4295698429669417	1.21544937774091e-06	2.88179126657925e-05	down	yes	--	antisense	chr3:18468089-18469844:+	--
MSTRG.26495	70	12	38.9662717969448	4019	3242	3630.31420040562	0.010733581074770621	-6.541724702974166	3.40506739280122e-06	7.32294613993998e-05	down	yes	--	linc	chr3:20805840-20874216:+	--
MSTRG.26510	90	11	47.8053756830412	4075	3426	3755.55855618561	0.012729231875323347	-6.2957108249813665	2.2465516811429e-05	0.000384793190622077	down	yes	--	linc	chr3:20842246-20874076:-	--
MSTRG.27028	0	0	0.0	26	14	19.7352395339539	-Inf	-Inf	3.51996488076896e-05	0.000558146715548327	down	yes	--	antisense	chr4:8439822-8440848:-	--
MSTRG.30556	151	189	168.553310523679	1070	1083	1084.76031816459	0.15538299816209217	-2.6860994406213132	8.62235262713484e-14	6.75462671323196e-12	down	yes	--	antisense	chr5:8398088-8776611:-	--
MSTRG.31477	36	18	26.1673084319428	86	198	146.857458407275	0.17818167845022795	-2.488579095670112	0.000120576075873282	0.00160961332055198	down	yes	--	antisense	chr5:14564239-14564921:+	--
MSTRG.31631	52	34	41.9414339721877	414	483	454.113795402101	0.09235886334404378	-3.4366057717298464	1.42123720584001e-22	2.39977822796905e-20	down	yes	--	antisense	chr5:14918901-14919831:+	--
MSTRG.32342	42	49	45.0332638895462	120	95	107.426413913816	0.4192010349119037	-1.2542858163220463	0.0071723136085139	0.0441794717960962	down	yes	--	antisense	chr5:7420269-7422134:-	--
MSTRG.32501	0	0	0.0	13	26	20.0857239897744	-Inf	-Inf	3.47560570836372e-05	0.000552515182264691	down	yes	--	antisense	chr5:18207349-18209066:-	--
MSTRG.33313	795	647	707.108965171252	2451	2791	2651.64634126953	0.26666790143391034	-1.906883915401813	4.96323355478268e-11	2.76238767336345e-09	down	yes	--	antisense	chr5:19623484-19624218:+	--
MSTRG.33548	21	0	9.82498673236177	1519	2173	1881.74695580373	0.00522120506269948	-7.5814014630515345	0.000295941369209012	0.00339091004884604	down	yes	--	antisense	chr5:20498267-20507080:+	--
MSTRG.34214	90	69	77.8509031246681	282	911	622.320555814781	0.1250977529140763	-2.998872219762803	1.35577171305655e-19	1.83139108698828e-17	down	yes	--	antisense	chr5:16290486-16291572:-	--
MSTRG.34508	165	153	156.45435361137	348	413	385.483407225573	0.40586533863393437	-1.3009269574044737	6.21547446328952e-05	0.000912601097753262	down	yes	--	linc	chr5:17132970-17134365:-	--
MSTRG.3562	146	149	145.492974560336	270	343	311.219429769063	0.4674932238912508	-1.0969826409658838	0.00116889134900078	0.0104585015436912	down	yes	--	linc	chr1:8699142-8899102:+	--
MSTRG.37181	36	18	26.1673084319428	460	671	576.814673285154	0.04536519205191359	-4.462270423416885	9.53766388718832e-13	6.566011585147e-11	down	yes	--	antisense	chr5:24949499-24959221:-	--
MSTRG.37502	1265	1003	1111.41890070309	2767	2470	2627.36534377304	0.42301650333372814	-1.2412141459315449	2.44233905997059e-05	0.000412950291668911	down	yes	--	antisense	chr4:11491483-11496607:-	--
MSTRG.38739	195	122	154.431232552101	4113	4470	4334.85619286699	0.035625456919705374	-4.810947671987086	1.22189810579132e-28	2.93608015997358e-26	down	yes	--	antisense	chr4:14888972-14889805:+	--
MSTRG.38909	2	0	0.935713022129692	1037	459	733.683893169605	0.0012753626334732473	-9.61487676688925	2.96115730215981e-06	6.46282279309814e-05	down	yes	--	antisense	chr4:15330292-15401226:+	--
MSTRG.4016	386	267	318.905644769554	578	1602	1132.8987414554	0.281495276762216	-1.8288173795051101	2.07072107371402e-08	7.18712772668241e-07	down	yes	--	antisense	chr1:9957095-9973887:+	--
MSTRG.4326	2493	2483	2452.62567238741	4218	9264	6962.33913296638	0.3522703541937984	-1.505245026972506	8.3022996616608e-06	0.000160921045455897	down	yes	--	antisense	chr1:18289076-18322555:+	--
MSTRG.4493	65	43	52.6858056328349	384	408	399.695200270049	0.13181495699032264	-2.9234140132252064	8.81836389139512e-17	9.18212140191516e-15	down	yes	--	antisense	chr1:17252888-17254076:-	--
MSTRG.4849	61	103	81.8959597006033	13	24	19.0101340715852	4.308015892587244	2.107023572099974	0.00514855702351947	0.0341008322337004	up	yes	--	antisense	chr1:22058973-22061742:+	--
MSTRG.6590	0	0	0.0	46	20	32.3513247551596	-Inf	-Inf	1.59481177219978e-07	4.69426928000854e-06	down	yes	--	antisense	chr1:25577941-25580252:+	--
MSTRG.6658	0	0	0.0	5	14	9.87645829398397	-Inf	-Inf	0.00384104130887523	0.0271381459736477	down	yes	--	linc	chr1:25811843-25812371:-	--
MSTRG.8303	1	0	0.467856511064846	181	490	348.49283492943	0.0013425140036511431	-9.540847147741761	1.98458749096257e-44	1.12715548634443e-41	down	yes	--	antisense	chr1:19574696-19576157:+	--
MSTRG.9620	820	715	754.031168741505	1551	1976	1790.82425360872	0.4210525780081681	-1.247927696998554	1.45875880381895e-05	0.000265315738773184	down	yes	--	linc	chr2:1382363-1383656:-	--
MSTRG.9621	740	711	714.530542515515	1538	1916	1752.45350100973	0.40773152731517054	-1.2943085792120028	6.11294294153851e-06	0.0001236624291535	down	yes	--	linc	chr2:1382429-1383688:+	--
MSTRG.9724	0	0	0.0	55	12	32.2741570423898	-Inf	-Inf	2.32803455502257e-07	6.64886668914446e-06	down	yes	--	linc	chr2:2932081-2936044:+	--
