# Supplementary material for: Transcriptome Profile Analysis of Arabidopsis Reveals the Drought Stress-Induced Long Non-coding RNAs Associated With Photosynthesis, Chlorophyll Synthesis, Fatty Acid Synthesis and Degradation
Source: Front Plant Sci. 2021 May 25;12:643182. doi: 10.3389/fpls.2021.643182 (PMC8185149; doi:10.3389/fpls.2021.643182)
Supplement: Supplementary Table 8 — Differentially expressed lncRNAs between AtLEASL and WTSL samples. [file Table_8.XLS]

Gene	AtLEA_1_count	AtLEA_2_count	AtLEA_normalize	WT_1_count	WT_2_count	WT_normalize	FoldChange	Log2FoldChange	pval	padj	Up/Down	Significant	GeneName	Biotype	Position	Description
AT1G06427	83	181	115.102640579146	11	9	11.210931689303	10.267000439309793	3.359942846804871	8.12667101017791e-07	0.000135166980218977	up	yes	--	lncRNA	chr1:11169645-11170059:+	--
AT1G07893	1311	4503	2535.79229233653	729	885	911.411130608441	2.782270489327558	1.476262683949822	0.000231080859058073	0.0147755499290647	up	yes	--	lncRNA	chr1:19967683-19969121:+	--
AT2G04205	197	938	495.138100558512	97	94	107.403691857277	4.610065929730558	2.2047873831524827	1.66393564069111e-07	3.52429368396692e-05	up	yes	--	lncRNA	chr2:565382-566437:-	--
AT2G04215	211	850	462.808281373991	51	64	64.9791745115433	7.12240936966312	2.8323653588419373	8.85785413975022e-11	5.51166483544734e-08	up	yes	--	lncRNA	chr2:565600-565935:+	--
AT2G08090	9	49	25.304106723708	1	0	0.541579826577556	46.722764552760474	5.546053734870702	0.000362507715192365	0.0210900143059661	up	yes	--	lncRNA	chr2:10643158-10643357:-	--
AT2G30984	28	38	28.762780774136	1	2	1.7090361814553	16.829825539236715	4.072948316416629	0.000848652225142774	0.0406498418301162	up	yes	--	lncRNA	chr2:13186544-13187253:-	--
AT3G01295	512	1817	1015.82322652523	258	330	332.357893811838	3.0564137197846457	1.611839841502977	3.51927105746764e-05	0.00319100192772593	up	yes	--	lncRNA	chr3:872996-873346:-	--
AT3G03955	4130	12483	7245.12417758119	1138	1540	1515.25923590112	4.781442017261513	2.2574457808444794	1.53314108647276e-06	0.0002326221529098	up	yes	--	lncRNA	chr3:7054433-7054652:-	--
AT4G07815	53	298	153.136076888612	31	31	34.8845481245093	4.389796775983495	2.1341541522737852	0.000288270123804147	0.0175624524189983	up	yes	--	lncRNA	chr4:13716419-13716733:-	--
AT4G26582	2843	8151	4794.41715538066	1612	1074	1499.95074301237	3.1963830663878814	1.6764403165453374	0.000157540234276767	0.0108678709706805	up	yes	--	lncRNA	chr4:13413548-13416178:+	--
AT5G00825	17	44	26.5995550858158	1	0	0.541579826577556	49.114745011660176	5.618084303983423	0.000211257658602646	0.0138678120638652	up	yes	--	lncRNA	chr5:440987-441189:+	--
AT5G03615	156	1416	685.984754150816	86	64	83.9344684417577	8.172861124709716	3.030841220088892	1.08128135939109e-13	1.62858994080288e-10	up	yes	--	lncRNA	chr5:7891346-7891734:+	--
AT5G07985	73	227	130.836326205676	30	18	26.7545019912264	4.890254591491971	2.289909575263768	0.000215575681273856	0.0140830657711217	up	yes	--	lncRNA	chr5:21651112-21651384:+	--
AT5G08165	43	55	42.7058413358045	5	2	3.87535548776553	11.019851332510408	3.4620328557023545	0.000451350368333193	0.0252821484212421	up	yes	--	lncRNA	chr5:22012708-22013030:-	--
AT5G08425	304	1540	804.464351394193	265	164	239.250075143028	3.362441374002787	1.7495091137145298	0.000391023101034338	0.022388388320334	up	yes	--	lncRNA	chr5:22655538-22655817:-	--
AT5G08960	928	5627	2859.95871851713	711	980	957.116870586739	2.9880976988357717	1.5792273192521833	0.00102940230541451	0.0478698557497303	up	yes	--	lncRNA	chr5:24369825-24370111:+	--
AT5G08975	32	100	57.5681967062877	8	4	6.66755132237594	8.634083777216977	3.1100430914545782	0.000290579465850987	0.017663452687637	up	yes	--	lncRNA	chr5:24482215-24482821:-	--
MSTRG.10545	39	84	53.6267812075272	6	4	5.58439166922083	9.60297636412196	3.263481626692852	0.000232282333834142	0.0148174267119469	up	yes	--	linc	chr2:6163722-6166065:+	--
MSTRG.11345	2683	5394	3521.27523724104	246	383	356.796529297167	9.869140947579837	3.302924511773459	2.21958171298082e-08	5.95279366797343e-06	up	yes	--	antisense	chr2:8477754-8539282:+	--
MSTRG.12306	54	156	91.5802765957132	7	10	9.62834056043163	9.511532752805717	3.2496778454697117	9.16602170401548e-06	0.00107967375641841	up	yes	--	linc	chr1:28057942-28058932:-	--
MSTRG.13004	24	54	34.0085269595909	1	0	0.541579826577556	62.795040159644444	5.972578707831245	2.5369574691699e-05	0.00243639888116029	up	yes	--	antisense	chr1:30167101-30168777:-	--
MSTRG.16114	644	2402	1328.59749262183	254	353	343.617322586622	3.8665032444250707	1.9510294236294075	5.18530676279268e-05	0.00445416030462786	up	yes	--	antisense	chr3:872185-873576:+	--
MSTRG.16497	72	157	99.842814076362	14	6	11.084486636719	9.007436911477518	3.171116641981817	3.90254124612243e-05	0.00350337071932533	up	yes	--	linc	chr2:17300691-17301476:-	--
MSTRG.16498	34	125	69.3515845094707	6	2	4.41693531434308	15.701290504360756	3.972811235388192	1.13940944408939e-05	0.00127646815862428	up	yes	--	linc	chr2:17300753-17301531:+	--
MSTRG.17469	6482	9076	6780.382136787	261	539	455.981822376295	14.869851831925766	3.8943183668633763	8.1324684790332e-06	0.000979908235266973	up	yes	--	antisense	chr3:7140362-7141240:+	--
MSTRG.18281	68	141	91.1188527263886	6	11	9.67048891129295	9.422362567417077	3.2360888471990705	8.31225454187704e-06	0.000997139526039064	up	yes	--	linc	chr3:8369259-8373260:-	--
MSTRG.18854	32	144	76.7765445675016	14	7	11.6682148141579	6.579973525542485	2.7180817793031604	0.00039143137707345	0.022388388320334	up	yes	--	antisense	chr3:11695779-11696744:-	--
MSTRG.19001	23	119	61.9497184953649	5	8	7.37772455239877	8.396859770974068	3.0698498945737995	0.000268208223133437	0.01660135419491	up	yes	--	linc	chr3:12866530-12882989:-	--
MSTRG.19002	42	160	88.109167290864	11	5	8.87601897954749	9.926653772810646	3.3113074741526174	1.34732119710084e-05	0.00148484654368296	up	yes	--	linc	chr3:12866533-12882989:+	--
MSTRG.19043	110	408	225.939229588841	39	27	36.8822740273743	6.125957131090865	2.6149352711192058	9.61620161881679e-07	0.000158002934598631	up	yes	--	linc	chr3:13264487-13269569:+	--
MSTRG.19047	234	548	340.969035106377	70	52	68.2644530872504	4.994825559806016	2.320434293954166	4.32539501926145e-07	8.25815382867585e-05	up	yes	--	linc	chr3:13280841-13295278:+	--
MSTRG.251	147	1046	520.547018712342	82	108	107.452188942758	4.8444524381876315	2.276333609014161	4.72697685591485e-08	1.13409796053723e-05	up	yes	--	antisense	chr1:540934-542280:-	--
MSTRG.2663	93	249	149.13603804758	12	12	13.5036960481972	11.044090263531242	3.465202679144448	4.55238621984936e-08	1.11707255401032e-05	up	yes	--	linc	chr1:11172688-11173472:+	--
MSTRG.28139	83	233	137.803415324217	17	8	13.8766824713294	9.930573507676097	3.311877038276103	1.801926722583e-06	0.000264065056086204	up	yes	--	antisense	chr5:1732473-1755373:-	--
MSTRG.30494	97	200	129.484030966214	5	14	10.880093617032	11.901003385073462	3.573011308558774	0.000800011878996754	0.0392918877744221	up	yes	--	antisense	chr5:8225547-8315486:+	--
MSTRG.30626	16	79	41.4441458071258	0	1	0.583728177438874	70.99904957297645	6.149727807032412	4.36834849459583e-06	0.000572127033995109	up	yes	--	linc	chr5:8651491-8653577:+	--
MSTRG.32556	10	54	27.9216504216835	1	1	1.12530800401643	24.812451632820544	4.6329923848847026	0.000533107644437484	0.0282839165329641	up	yes	--	linc	chr5:17696945-17697647:-	--
MSTRG.35793	128	457	255.156328372632	42	33	42.0093825717402	6.073793823008392	2.6025979365640146	4.09828791730156e-07	7.93633455185446e-05	up	yes	--	linc	chr5:26145137-26147768:-	--
MSTRG.35794	113	579	301.894184917981	68	42	61.3440116597065	4.921330978363104	2.2990485464997232	2.35466169899461e-06	0.000333211142595652	up	yes	--	linc	chr5:26145281-26147768:+	--
MSTRG.37071	1038	3511	1984.03726624906	759	511	709.34418704363	2.797002220484859	1.483881399141678	0.000197054209517022	0.013126134334683	up	yes	--	antisense	chr5:24661765-24663232:+	--
MSTRG.37181	925	3549	1951.49650474855	472	473	531.729106073194	3.670095321958774	1.8758175341124426	1.24901398329345e-06	0.000194609299431429	up	yes	--	antisense	chr5:24949499-24959221:-	--
MSTRG.37502	1732	6280	3494.58868694607	981	729	956.827651225521	3.6522655699489266	1.8687916729120428	7.50642893056264e-06	0.000920845225051962	up	yes	--	antisense	chr4:11491483-11496607:-	--
MSTRG.4372	268	157	185.059085607066	483	639	634.5853616204	0.2916220524446414	-1.7778282745724068	0.000403078138872364	0.0229576710566568	down	yes	--	antisense	chr1:18388603-18389072:+	--
MSTRG.4619	214	682	390.771647499687	37	49	48.6411342778744	8.033769222306951	3.0060770191858066	6.23804196296986e-11	4.51761835467971e-08	up	yes	--	linc	chr1:17654011-17654603:+	--
MSTRG.565	728	2323	1330.63103637119	343	375	404.659947055679	3.2882696843433887	1.7173286251478437	5.57897233585321e-06	0.00070349543719682	up	yes	--	antisense	chr1:1194170-1196999:-	--
MSTRG.7563	275	434	309.027804729571	15	26	23.3006300120741	13.262637300769832	3.7292957815308463	9.55954138945681e-09	2.84800798472048e-06	up	yes	--	linc	chr1:26333160-26334100:-	--
MSTRG.7935	208	637	368.518084904602	44	48	51.8484648864784	7.107598763270388	2.8293622409362826	1.05133148958928e-09	4.19156588444927e-07	up	yes	--	antisense	chr1:27299195-27334826:+	--
MSTRG.8331	206	586	345.384309728883	16	35	29.0957634356015	11.870604821672137	3.569321538797031	0.000105275696376415	0.0077557864251657	up	yes	--	linc	chr1:19624505-19626875:+	--
MSTRG.8332	214	514	317.430682938688	30	41	40.1802500723205	7.900166931946516	2.981883138017206	6.64930318675126e-10	2.81670716712521e-07	up	yes	--	linc	chr1:19624520-19626875:-	--
MSTRG.9204	1278	2929	1834.30966538401	133	207	192.861849664662	9.511003179599339	3.249597518362796	4.62496659935971e-08	1.11953097745751e-05	up	yes	--	antisense	chr2:294979-295727:-	--
