# Supplementary material for: Transcriptome Profile Analysis of Arabidopsis Reveals the Drought Stress-Induced Long Non-coding RNAs Associated With Photosynthesis, Chlorophyll Synthesis, Fatty Acid Synthesis and Degradation
Source: Front Plant Sci. 2021 May 25;12:643182. doi: 10.3389/fpls.2021.643182 (PMC8185149; doi:10.3389/fpls.2021.643182)
Supplement: Supplementary Table 9 — Differentially expressed lncRNAs between AtLEASS and WTSS samples. [file Table_9.XLS]

Gene	AtLEA_D1_count	AtLEA_D2_count	AtLEA_D_normalize	WT_D1_count	WT_D2_count	WT_D_normalize	FoldChange	Log2FoldChange	pval	padj	Up/Down	Significant	GeneName	Biotype	Position	Description
AT1G04097	119	162	134.924084441428	281	322	307.884028677893	0.43823021616553226	-1.1902391326740942	4.2770468686134e-05	0.00188710151118213	down	yes	--	lncRNA	chr1:455880-456198:-	--
AT1G04103	58	75	64.1520939795562	153	176	167.929461587029	0.38201810077447035	-1.3882870972575145	0.000348047476141134	0.0101778973510794	down	yes	--	lncRNA	chr1:459122-461921:+	--
AT1G05347	145	169	152.858562529232	259	393	325.262088870445	0.46995505396916093	-1.089405309408747	4.71918986730142e-05	0.00204295729640038	down	yes	--	lncRNA	chr1:6149305-6150189:-	--
AT1G07477	153	269	198.158848168747	83	105	95.2049682456023	2.081391883431465	1.0575486205543674	0.00152822858641208	0.0306490410901087	up	yes	--	lncRNA	chr1:17769036-17769837:-	--
AT1G07483	0	0	0.0	16	12	14.7995077864364	-Inf	-Inf	0.000670304328752693	0.0167127596470925	down	yes	--	lncRNA	chr1:17837968-17838579:-	--
AT1G08803	6	17	10.3937547517874	73	91	83.1526702551612	0.12499604306023197	-3.0000456699819007	4.31698355525983e-06	0.000273039308531755	down	yes	--	lncRNA	chr1:24558112-24558312:+	--
AT1G09627	45	83	59.8604891424693	214	228	227.04739812274	0.26364754512671934	-1.9233175313196127	1.91133468509045e-07	1.78064071878562e-05	down	yes	--	lncRNA	chr1:28655208-28658086:-	--
AT1G09677	54	77	62.6439493123529	146	190	169.754701278222	0.3690262999531404	-1.438204456217205	0.000206314097269723	0.00680459042071957	down	yes	--	lncRNA	chr1:28848219-28848743:-	--
AT1G09833	46	90	63.2868519658885	15	11	13.7667460257872	4.597081390718086	2.200718209105746	0.000515642385497631	0.0137517934453411	up	yes	--	lncRNA	chr1:29647839-29648285:+	--
AT2G04215	142	196	162.095164661332	37	47	42.5238861038926	3.8118615092070325	1.9304957048696547	4.04677096240549e-06	0.00025952036292859	up	yes	--	lncRNA	chr2:565600-565935:+	--
AT2G04805	59	69	62.2929572648368	135	212	172.622935078667	0.3608614187706223	-1.4704831880713438	8.5407237957701e-05	0.00336455713417366	down	yes	--	lncRNA	chr2:1604665-1604938:+	--
AT2G06345	0	1	0.406576887549124	20	11	16.7747043490956	0.024237499456796353	-5.36661532377591	0.00145990432495551	0.0297109384981351	down	yes	--	lncRNA	chr2:6503314-6503553:-	--
AT2G08470	98	107	100.375538804143	166	303	230.508755418038	0.4354521745697141	-1.1994138176245064	0.000108925641209836	0.00407562209226925	down	yes	--	lncRNA	chr2:13519805-13520069:-	--
AT2G08685	231	249	235.292630042644	540	758	651.686431675799	0.3610519087187278	-1.4697218254551279	8.43187930171945e-09	1.19239745448316e-06	down	yes	--	lncRNA	chr2:14674048-14674445:+	--
AT2G09350	37	38	36.9219323181557	99	98	101.812244208277	0.362647269051693	-1.4633611102855342	0.00242722335635457	0.0429885107738174	down	yes	--	lncRNA	chr2:17612726-17613406:+	--
AT2G26692	23	50	33.6763104206899	200	180	197.928950210078	0.17014342967487328	-2.5551766541838936	6.69966944491867e-09	9.82713216027006e-07	down	yes	--	lncRNA	chr2:11350517-11351293:+	--
AT2G35945	356	490	405.818236263905	1131	1496	1325.43063632959	0.30617840356226056	-1.7075555696343812	1.09628546923824e-18	7.55779202492846e-16	down	yes	--	lncRNA	chr2:15090519-15091764:+	--
AT2G47895	976	1663	1242.53418391576	138	642	359.830851347259	3.453106311655967	1.7878947514915677	1.05119859364907e-07	1.03159617147568e-05	up	yes	--	lncRNA	chr2:19609961-19610962:+	--
AT3G01295	367	578	447.980573084557	143	144	148.116101868814	3.0245231101297283	1.596707684242254	4.4809035073095e-08	5.01489835250734e-06	up	yes	--	lncRNA	chr3:872996-873346:-	--
AT3G02735	169	172	168.006083845688	24	39	31.2538336953911	5.375535221794673	2.426408405564805	5.89133295377345e-08	6.27256361132265e-06	up	yes	--	lncRNA	chr3:4422222-4422694:+	--
AT3G04135	36	38	36.3416077075803	339	113	252.661795166892	0.14383499366643615	-2.7975133826202203	2.06735214250925e-11	4.79069770435589e-09	down	yes	--	lncRNA	chr3:7582475-7582703:-	--
AT3G05085	16	28	20.6693466205815	54	108	79.052320258376	0.2614641360686877	-1.9353150232305056	0.000555655553949628	0.0145515266436039	down	yes	--	lncRNA	chr3:9860665-9860974:-	--
AT3G07925	34	29	31.5217664984874	77	112	94.6136089295444	0.3331631343009081	-1.5856993247474047	0.00136166782430447	0.0279936382231983	down	yes	--	lncRNA	chr3:17891635-17892264:-	--
AT3G58795	32	59	42.5584239038104	104	130	118.617645603184	0.358786618022943	-1.4788020130804986	0.00150787258167571	0.0303955367779894	down	yes	--	lncRNA	chr3:21745458-21746545:+	--
AT4G04077	0	0	0.0	16	6	12.2124872105116	-Inf	-Inf	0.00230717133901932	0.0413401928816094	down	yes	--	lncRNA	chr4:1961126-1961951:+	--
AT4G06745	164	195	174.455729206441	362	445	409.646875321946	0.42586857050803645	-1.23151983329058	1.23098134382833e-06	9.22408320638452e-05	down	yes	--	lncRNA	chr4:9920124-9920511:+	--
AT4G07275	347	591	441.659580411188	27	249	123.604328846742	3.5731724328102232	1.8372055366373237	5.97894798789641e-05	0.00251334557491206	up	yes	--	lncRNA	chr4:12662029-12662344:-	--
AT4G37432	481	749	583.662226461051	1621	1321	1544.75578521601	0.377834627354663	-1.4041731686412444	1.14796980180155e-09	1.99096951286034e-07	down	yes	--	lncRNA	chr4:17596973-17598929:-	--
AT5G00905	181	325	237.176242967609	408	565	489.060503414878	0.48496298783385605	-1.0440534492497102	1.45548631151121e-05	0.000764504581452058	down	yes	--	lncRNA	chr5:758519-758719:-	--
AT5G02155	43	81	57.8866861462203	143	235	187.352580603672	0.3089719178657833	-1.694452375841375	9.4230387002854e-06	0.00052178657670496	down	yes	--	lncRNA	chr5:4556624-4556997:-	--
AT5G03255	950	805	878.602774523654	1499	2474	1968.50072280082	0.44633093823484166	-1.1638142818199206	7.18647277800695e-06	0.000412004518349937	down	yes	--	lncRNA	chr5:7104031-7106966:+	--
AT5G03615	180	283	219.51968907997	52	84	67.5010546253537	3.2520927309707157	1.7013683953601166	1.95832011914243e-06	0.000137761825524162	up	yes	--	lncRNA	chr5:7891346-7891734:+	--
AT5G16235	654	734	677.959730777354	1209	1846	1523.26431976882	0.4450703150982	-1.1678948144718786	2.74875987232044e-08	3.29564357561341e-06	down	yes	--	lncRNA	chr5:5304494-5305945:-	--
MSTRG.10390	7	5	6.09515671177327	29	49	38.5734929785741	0.15801412423704705	-2.6618745741051737	0.00086234527688601	0.0201867855309071	down	yes	--	antisense	chr2:2185792-2191297:-	--
MSTRG.10635	0	0	0.0	42	77	58.4669473068247	-Inf	-Inf	2.30970433170834e-11	5.30770055426577e-09	down	yes	--	antisense	chr2:7706903-7707834:+	--
MSTRG.10917	48	155	90.8749988777323	20	33	26.2604464608197	3.4605275661751143	1.7909919971349815	0.00265485903989505	0.0458424501466161	up	yes	--	antisense	chr2:6431381-6431903:-	--
MSTRG.11345	1319	2206	1662.35677528229	38	1322	592.867350152561	2.8039270080474497	1.4874487935359073	2.42380898052367e-06	0.000166680689393817	up	yes	--	antisense	chr2:8477754-8539282:+	--
MSTRG.16470	573	749	637.052090633985	7272	12472	9752.32802257529	0.06532307866996451	-3.936263403204219	1.81190717164279e-60	5.55168357391351e-57	down	yes	--	antisense	chr2:17257266-17260179:-	--
MSTRG.17469	3444	6213	4524.70016116431	571	3810	1986.26690623403	2.277992019583692	1.1877626929076583	0.00220090079859541	0.0399176054769533	up	yes	--	antisense	chr3:7140362-7141240:+	--
MSTRG.19001	40	41	39.8826368125292	6	5	5.76540046790736	6.917583094970194	2.7902680687927877	0.00147604793783522	0.0299070521188421	up	yes	--	linc	chr3:12866530-12882989:-	--
MSTRG.19044	193	387	269.347905322559	121	110	120.221301982683	2.240434106772164	1.1637782961262269	0.00193213873229068	0.03617152592101	up	yes	--	linc	chr3:13264582-13295295:-	--
MSTRG.22454	65	101	78.7853653298611	214	334	272.75142829741	0.2888540889470724	-1.7915871776304406	3.1136416600186e-08	3.68505503934219e-06	down	yes	--	linc	chr4:4077791-4080634:-	--
MSTRG.22455	82	108	91.4969219224864	212	257	238.348147577052	0.38387930786375307	-1.3812752977837663	2.93199539899045e-05	0.00137471994967037	down	yes	--	linc	chr4:4077833-4080631:+	--
MSTRG.24697	0	118	47.9760727307966	0	1	0.431170095987456	111.26948083197395	6.797914132049388	7.16763739577963e-07	5.79632753155481e-05	up	yes	--	antisense	chr3:5879801-5889292:+	--
MSTRG.30911	0	0	0.0	18	15	17.2962014037221	-Inf	-Inf	0.000229783952420647	0.00739384162421443	down	yes	--	linc	chr5:10527815-10528506:+	--
MSTRG.3092	911	1330	1069.4229806745	326	764	525.532836014124	2.0349308499645464	1.024979770359706	0.000387417044226227	0.0111401589276146	up	yes	--	linc	chr1:13145513-13146878:+	--
MSTRG.33183	3	4	3.36728138192263	35	46	40.8895326785818	0.08235069371889481	-3.6020753865675528	5.15939027483008e-05	0.00221268034554766	down	yes	--	antisense	chr5:20094894-20096522:+	--
MSTRG.34214	185	170	176.478123839796	544	469	529.484640594071	0.33330168679074645	-1.5850994761536117	0.00072170227367881	0.0176276899016536	down	yes	--	antisense	chr5:16290486-16291572:-	--
MSTRG.3562	70	140	97.5434869971538	164	298	227.149721608777	0.4294237576269376	-1.2195260851941092	0.000332239286586713	0.00980924043566937	down	yes	--	linc	chr1:8699142-8899102:+	--
MSTRG.36418	3266	2152	2770.2936401449	7651	11804	9692.30963936245	0.28582388958088706	-1.8068015908416633	6.2406618558104e-07	5.12180033737582e-05	down	yes	--	antisense	chr5:22893059-22895427:-	--
MSTRG.38739	143	198	163.488643047006	341	391	373.730265180728	0.43745090585036345	-1.1928069793378184	8.75464383820738e-06	0.000489691802195551	down	yes	--	antisense	chr4:14888972-14889805:+	--
MSTRG.4849	632	1027	784.319617396589	40	391	192.651174117563	4.071190435195415	2.025450706981799	2.74841233328394e-07	2.45275788034427e-05	up	yes	--	antisense	chr1:22058973-22061742:+	--
MSTRG.565	579	960	726.321761570303	244	239	249.838019118452	2.907170670553319	1.5396157699031856	2.59077504641851e-08	3.14727809163158e-06	up	yes	--	antisense	chr1:1194170-1196999:-	--
MSTRG.9204	781	1533	1076.51588947218	24	576	262.792175240655	4.096453360859577	2.034375389475977	0.00105484651174337	0.0233267421073256	up	yes	--	antisense	chr2:294979-295727:-	--
MSTRG.9724	9	9	8.88211348312052	73	35	59.0071448798636	0.1505260676686557	-2.731914744515587	0.000223245581147656	0.00721713967846163	down	yes	--	linc	chr2:2932081-2936044:+	--
