# Supplementary material for: Transcriptome Profile Analysis of Arabidopsis Reveals the Drought Stress-Induced Long Non-coding RNAs Associated With Photosynthesis, Chlorophyll Synthesis, Fatty Acid Synthesis and Degradation
Source: Front Plant Sci. 2021 May 25;12:643182. doi: 10.3389/fpls.2021.643182 (PMC8185149; doi:10.3389/fpls.2021.643182)
Supplement: Supplementary Table 10 — Differentially expressed lncRNAs between AtVOCLL and WTLL samples. [file Table_10.XLS]

Gene	AtVOCLL1_count	AtVOCLL2_count	AtVOCLL_normalize	WTLL1_count	WTLL2_count	WTLL_normalize	FoldChange	Log2FoldChange	pval	padj	Up/Down	Significant	GeneName	Biotype	Position	Description
AT1G04013	157	256	200.886229382332	47	60	53.4391072614006	3.759161402148523	1.910410859802403	8.66009916212597e-05	0.003296697899086	up	yes	--	lncRNA	chr1:74435-74683:+	--
AT1G04103	64	97	78.4779866001512	993	389	682.839509015019	0.11492888967914873	-3.1211866010114626	8.15293893112147e-06	0.000504625058780783	down	yes	--	lncRNA	chr1:459122-461921:+	--
AT1G04247	125	82	103.441880737833	616	537	573.750932075833	0.18029056678580005	-2.4716041812417515	1.32700514747504e-06	0.000108715648247024	down	yes	--	lncRNA	chr1:1120225-1122526:+	--
AT1G04323	2	35	17.2791498594782	0	1	0.507823245922583	34.02591354022495	5.088561991142996	0.00143150615122323	0.0278116486709256	up	yes	--	lncRNA	chr1:1446835-1447073:+	--
AT1G05207	1416	2956	2111.93551057667	382	325	351.73255869738	6.004378776869829	2.5860149899957547	1.57625370074024e-14	1.24696445106997e-11	up	yes	--	lncRNA	chr1:5447212-5447569:+	--
AT1G05753	327	74	205.436223833631	68	71	69.2882260011651	2.9649514165678963	1.5680084650914086	0.00169874812023847	0.0313210551084027	up	yes	--	lncRNA	chr1:7949502-7950049:-	--
AT1G07693	32	83	55.2396686736423	12	11	11.4506631535005	4.824145809996636	2.2702735134112912	0.00242007375130951	0.0410342712755528	up	yes	--	lncRNA	chr1:18866518-18866798:-	--
AT1G07993	375	572	461.520429801403	148	135	140.886296729224	3.2758361921345753	1.711863216959475	1.16971779178681e-05	0.00066842902706734	up	yes	--	lncRNA	chr1:20440202-20440727:-	--
AT1G08087	19	106	59.1040114298877	360	238	296.800155980137	0.19913740016310222	-2.328163894609152	0.00219505994771021	0.0379562449291557	down	yes	--	lncRNA	chr1:20948161-20948969:+	--
AT1G08293	94	72	82.5820038992323	8	7	7.46450102035946	11.06329862826591	3.4677096979204247	1.92689419051382e-06	0.000150875335900075	up	yes	--	lncRNA	chr1:22087975-22088246:-	--
AT1G09193	316	601	444.096143991464	92	37	63.7514505365014	6.966055521155447	2.8003419716005498	0.000857812826787153	0.0189489805498401	up	yes	--	lncRNA	chr1:26687058-26688031:-	--
AT1G09457	659	88	385.66163774781	155	128	140.752555019305	2.7399974209698317	1.4541745352457345	0.000632029429991198	0.0151370151563171	up	yes	--	lncRNA	chr1:27975520-27975752:-	--
AT1G09927	1032	1519	1244.52911432651	426	466	444.839197016422	2.7977056038984034	1.4842441590211084	1.17527014454141e-05	0.000670089272726708	up	yes	--	lncRNA	chr1:30041286-30041963:+	--
AT1G18735	743	698	712.528516736696	213	115	162.496455489346	4.384886517007213	2.1325395055047873	0.000461026235519586	0.0120442509310406	up	yes	--	lncRNA	chr1:6461367-6462327:-	--
AT1G20515	203	69	138.22928569879	36	44	39.9380451656499	3.461092928446054	1.7912276775936367	0.00147007612745952	0.028272270181016	up	yes	--	lncRNA	chr1:7106128-7108108:+	--
AT1G25098	294	177	235.937775549693	62	66	63.8168060473762	3.6971103720630887	1.886398113812201	5.61933354733341e-05	0.002378819878775	up	yes	--	lncRNA	chr1:8812695-8815264:+	--
AT1G26208	401	401	395.818282790482	131	93	111.24952651531	3.557932291388315	1.8310390559092422	7.14856038538396e-06	0.000454687955165816	up	yes	--	lncRNA	chr1:9065955-9071468:-	--
AT1G54355	242	338	283.396497321808	115	86	99.8752871960495	2.8375037036491	1.5046222754811571	0.000537718502360692	0.0134111762436068	up	yes	--	lncRNA	chr1:20288533-20290355:-	--
AT2G08690	32	50	39.9346748380568	2	1	1.48525782064793	26.88736883447997	4.748856676607039	1.03209122525185e-05	0.000604800679797468	up	yes	--	lncRNA	chr2:14706844-14707426:+	--
AT2G08960	0	1	0.463787691987439	62	31	46.0429924400858	0.010072926788825692	-6.633373256159345	1.74733377824707e-05	0.000925287897824945	down	yes	--	lncRNA	chr2:16067894-16068098:+	--
AT2G09090	272	630	434.521212980908	141	202	171.489433194499	2.5338075057259357	1.3413069265769033	0.00305418997610744	0.0485814579738093	up	yes	--	lncRNA	chr2:16671195-16672443:-	--
AT2G23672	1534	2386	1909.32478389898	530	394	459.102521195714	4.158820079938182	2.0561742720495126	8.18315250815723e-10	1.86627482652253e-07	up	yes	--	lncRNA	chr2:10063065-10064078:+	--
AT2G26692	144	134	137.501356800399	895	501	691.821418396806	0.1987526739473289	-2.3309538248571573	0.00014949229909068	0.00501244708805374	down	yes	--	lncRNA	chr2:11350517-11351293:+	--
AT2G31751	111	193	147.596250069014	812	569	685.78986426844	0.21522080998741636	-2.216110514138998	7.70040830158124e-06	0.000481323052233405	down	yes	--	lncRNA	chr2:13497140-13502275:-	--
AT2G32179	110	291	192.524153563824	48	58	52.9121780569181	3.6385603585761306	1.8633677431775828	0.000177693912642082	0.00577448189799012	up	yes	--	lncRNA	chr2:13671841-13673376:+	--
AT2G35859	710	347	532.470456290461	110	168	139.073206924888	3.8287062480556933	1.9368569757455572	0.000244419317795897	0.00737482125149359	up	yes	--	lncRNA	chr2:15059337-15061100:-	--
AT3G03025	390	387	383.56906158311	132	120	125.449471442583	3.0575582118627405	1.6123799660188072	7.26065194932892e-05	0.00288545375348919	up	yes	--	lncRNA	chr3:5116694-5117175:-	--
AT3G03165	295	42	173.849727451348	43	43	42.851242931266	4.0570521543612035	2.020431848848015	0.000177041671714723	0.00576068113040901	up	yes	--	lncRNA	chr3:5380310-5380726:-	--
AT3G03275	44	135	85.6361124964959	15	6	10.3776987859756	8.251936605851807	3.0447327379991767	0.000494486971239855	0.0126699774058066	up	yes	--	lncRNA	chr3:5507834-5508115:+	--
AT3G04135	6	7	6.38625576366548	492	37	259.23836548157	0.02463468611909412	-5.343165099992345	2.30630328027948e-08	3.28000379439748e-06	down	yes	--	lncRNA	chr3:7582475-7582703:-	--
AT3G04255	137	197	163.056949155895	35	22	28.2772164679904	5.766371995647955	2.527663909841031	3.26864428063733e-06	0.000235073096489585	up	yes	--	lncRNA	chr3:7838999-7839251:+	--
AT3G07045	60	16	38.818022269333	4	8	6.01745511683135	6.450903499181171	2.6895012353425654	0.00298952367113715	0.0479593103516077	up	yes	--	lncRNA	chr3:16523877-16524348:-	--
AT3G07365	8	18	12.5345010154451	1876	23	928.513565748593	0.013499534608672564	-6.210946518004802	1.20868359792326e-14	1.01992750938092e-11	down	yes	--	lncRNA	chr3:16984335-16984787:+	--
AT3G07835	17770	1307	9905.03949909724	4666	3991	4307.07743731126	2.299712425249677	1.2014534661238911	0.00263940337294016	0.043613901035235	up	yes	--	lncRNA	chr3:17698204-17698527:+	--
AT3G08065	420	181	303.727506632465	110	119	114.189867874681	2.659846379416029	1.4113429246532878	0.00133240643165709	0.02660084291593	up	yes	--	lncRNA	chr3:18369342-18369932:-	--
AT3G08795	216	551	368.577727396202	106	88	96.4924781016306	3.8197560540211013	1.933480504519676	4.49442428972828e-06	0.000308955891433702	up	yes	--	lncRNA	chr3:21077044-21077302:-	--
AT3G09905	646	1030	815.746869440512	176	168	171.328547890824	4.761301484679201	2.2513559829544922	3.73458474502585e-10	9.54959725457872e-08	up	yes	--	lncRNA	chr3:23328322-23328607:+	--
AT3G09965	0	0	0.0	33	6	19.1746099585037	-Inf	-Inf	0.0015925000812855	0.0300179743542387	down	yes	--	lncRNA	chr3:23439908-23440369:-	--
AT3G22121	152	504	313.289125395422	16	18	16.9602950244093	18.471914842550525	4.207261522153105	8.5427096766313e-17	1.20143719702179e-13	up	yes	--	lncRNA	chr3:7794956-7796327:+	--
AT3G46668	833	174	516.599894931578	2227	1802	2003.47088810917	0.25785245894894593	-1.9553822913648335	0.000289396351091727	0.00840341706675148	down	yes	--	lncRNA	chr3:17191668-17194444:+	--
AT4G03725	31	65	46.3681998979095	342	221	279.370249626925	0.16597400746797575	-2.590970770382671	3.27883404627633e-05	0.00150368992538923	down	yes	--	lncRNA	chr4:315065-316037:-	--
AT4G06935	1	1	0.98707801194634	26	24	24.8944073735715	0.03965059288755135	-4.656513751347738	0.00242992244840228	0.0411736859312608	down	yes	--	lncRNA	chr4:10811263-10811897:-	--
AT4G07255	2958	963	1994.52031382233	109	259	184.79640501648	10.79306880263423	3.4320332207759976	0.000614149033827018	0.0148209559497912	up	yes	--	lncRNA	chr4:12610056-12610385:-	--
AT4G08815	0	1	0.463787691987439	35	22	28.2772164679904	0.016401462021993687	-5.930031767744287	0.000489047704669903	0.0126071717349477	down	yes	--	lncRNA	chr4:16169218-16169439:-	--
AT4G08935	37	50	42.5511264378513	353	177	262.401916967321	0.1621601203589932	-2.624509030167877	0.000406732199850326	0.0108956885071016	down	yes	--	lncRNA	chr4:16343526-16343808:+	--
AT4G09975	284	246	262.706223097238	79	94	86.3440508183739	3.0425515204266333	1.6052816927285496	0.000317233152155305	0.0089429368004583	up	yes	--	lncRNA	chr4:18538133-18538464:+	--
AT4G37432	911	430	676.146189037157	12955	1751	7220.53096139387	0.09364217017450917	-3.4166978202145644	0.000477734356480358	0.0124039438300516	down	yes	--	lncRNA	chr4:17596973-17598929:-	--
AT5G00905	2504	5224	3733.14586411947	854	1211	1032.33851421997	3.6162032247147313	1.8544757571362696	2.56964008068837e-05	0.00123670035442255	up	yes	--	lncRNA	chr5:758519-758719:-	--
AT5G01295	493	114	310.853924626306	61	86	73.4845536784652	4.230194089311077	2.0807238584428016	4.50344554371069e-06	0.000308955891433702	up	yes	--	lncRNA	chr5:2206347-2206648:-	--
AT5G02095	562	858	692.018999542125	270	280	274.144176446245	2.524288527711323	1.3358768206644143	0.000201796751641932	0.0063856059597694	up	yes	--	lncRNA	chr5:4341236-4341690:-	--
AT5G03985	5	47	24.4144731232042	0	1	0.507823245922583	48.076714327737086	5.587266397237317	0.000138193638823521	0.00472752968488842	up	yes	--	lncRNA	chr5:8863042-8864418:-	--
AT5G06385	18	24	20.5501303669588	1	0	0.488717287362673	42.04911694009449	5.394003598113949	0.000396359448446614	0.0106970569695374	up	yes	--	lncRNA	chr5:17149832-17150219:-	--
AT5G07015	240	978	579.174039553852	236	289	262.098197889217	2.2097597168472554	1.1438895034812497	0.00291575467928193	0.0469842964392247	up	yes	--	lncRNA	chr5:19309153-19309593:-	--
AT5G07152	34	258	137.449095411362	19	30	24.5203258375683	5.605516677138616	2.4868473566509253	2.56402171265053e-05	0.00123670035442255	up	yes	--	lncRNA	chr5:2215579-2218171:-	--
AT5G08135	3159	180	1736.5559053079	635	449	538.348114894537	3.22571187167265	1.6896175792643922	9.20609502967852e-06	0.000557541377216057	up	yes	--	lncRNA	chr5:21985695-21986009:+	--
AT5G08825	39	64	50.0907347655932	5	7	5.99834915827144	8.350753422968126	3.061906366514165	0.000234004427072226	0.0071543744822867	up	yes	--	lncRNA	chr5:23575392-23575746:+	--
AT5G08840	140	175	154.423490892048	461	421	439.092256007599	0.35168803088473394	-1.507631858806926	0.00181406380493856	0.0327553674907415	down	yes	--	lncRNA	chr5:23673058-23673482:+	--
AT5G08870	72	165	114.201872214968	376	358	365.55842208865	0.31240388762613	-1.6785156880654706	0.00159807505256381	0.0300336079848944	down	yes	--	lncRNA	chr5:23694217-23694466:-	--
AT5G19221	1228	1511	1343.38371550255	496	332	411.001092178183	3.268564831258763	1.7086573129950513	3.82362906625627e-05	0.00171016201081762	up	yes	--	lncRNA	chr5:6463964-6466349:+	--
AT5G40348	443	2	232.745187125768	7	16	11.5461929463	20.157742747608566	4.3332621906122775	2.71359064345677e-06	0.000202042785703259	up	yes	--	lncRNA	chr5:16136594-16141245:+	--
AT5G64572	1027	404	724.789386160716	3564	2600	3062.12885155928	0.23669460734535808	-2.0789012576138823	6.71633378399463e-05	0.00273790643706641	down	yes	--	lncRNA	chr5:25810298-25811733:+	--
MSTRG.10266	10	4	7.08805396753876	481	118	294.99615824031	0.02402761449443922	-5.379162767602366	4.26837882638505e-07	4.17196949768099e-05	down	yes	--	antisense	chr2:1604393-1605129:-	--
MSTRG.10561	1	4	2.37844108790866	62	20	40.4569367349374	0.05878945070635339	-4.088298891499612	0.00205784654424887	0.0363280231992051	down	yes	--	antisense	chr2:6212145-6213633:-	--
MSTRG.13480	14	17	15.2104552432111	297	76	183.74360103683	0.08278087050314357	-3.5945587701028114	8.52549859803806e-05	0.00326016611796576	down	yes	--	antisense	chr2:13575759-13582358:-	--
MSTRG.16564	644	538	586.516744342774	129	178	153.437067844005	3.8225231528737793	1.9345252399601873	2.30019714175761e-06	0.000174863335266048	up	yes	--	antisense	chr2:17507373-17508548:-	--
MSTRG.17437	4	35	18.325730499396	1	0	0.488717287362673	37.4976105271198	5.228726760082324	0.000958973548585002	0.0207357204132791	up	yes	--	antisense	chr3:6243302-6244935:+	--
MSTRG.18274	48	40	43.6694430375248	8	4	5.94103128259171	7.35048192146103	2.8778388408210414	0.000914681250377094	0.0199785641529734	up	yes	--	antisense	chr3:8358240-8361295:-	--
MSTRG.19104	0	1	0.463787691987439	24	22	22.901326307001	0.02025156472468836	-5.625822808526258	0.00152491884670122	0.029178624795345	down	yes	--	linc	chr3:14273606-14285057:-	--
MSTRG.21822	158	169	161.059990499384	52	38	44.7105822879171	3.6022789741861625	1.8489099133624358	0.000404861033765406	0.0108609714378607	up	yes	--	antisense	chr4:2181231-2194234:-	--
MSTRG.22205	358	381	364.041045192501	94	148	121.097265408633	3.006187166688477	1.5879348349519433	0.00298433695904252	0.0479064617109458	up	yes	--	antisense	chr4:1272902-1319187:-	--
MSTRG.24133	4	7	5.33967512374768	105	35	69.089128780371	0.0772867630263814	-3.693634846148219	0.000959175532449134	0.0207357204132791	down	yes	--	antisense	chr3:4372242-4373610:+	--
MSTRG.26495	883	506	696.741924669353	336	246	289.133527050813	2.4097583278431283	1.2688884673245353	0.000583609800799172	0.0143021123980939	up	yes	--	linc	chr3:20805840-20874216:+	--
MSTRG.26510	966	515	744.349110453829	311	266	287.072059785198	2.5928998837810586	1.3745665023882672	0.0001858496297926	0.00600866331826268	up	yes	--	linc	chr3:20842246-20874076:-	--
MSTRG.31065	866	97	498.156823207189	84	101	92.3423999766454	5.394670523326006	2.4315348505606025	3.49636709187499e-09	6.41380673411705e-07	up	yes	--	linc	chr5:10933821-10935062:-	--
MSTRG.31066	825	63	460.933138561301	66	95	80.4985493285818	5.72598068419653	2.517522803613396	7.39240676906524e-08	8.99705660379263e-06	up	yes	--	linc	chr5:10933652-10934728:+	--
MSTRG.31286	35	101	65.1577180892929	11	19	15.0245318335185	4.336755302014228	2.116616042571556	0.00235093560524911	0.0401578507738739	up	yes	--	antisense	chr5:13689830-13698613:-	--
MSTRG.33011	1	0	0.5232903199589	780	38	400.496767487943	0.0013066031050416747	-9.579963311352637	8.41706360902574e-16	7.89177649120321e-13	down	yes	--	antisense	chr5:19001237-19062861:+	--
MSTRG.34214	39	98	65.8595162931662	1686	350	1001.71548256637	0.06574672892589796	-3.9269370714880947	2.02806916916984e-05	0.0010435075410068	down	yes	--	antisense	chr5:16290486-16291572:-	--
MSTRG.34356	406	198	304.285832916827	108	140	123.87672146433	2.4563600757261352	1.2965220596443927	0.00276808432424677	0.04520906752794	up	yes	--	antisense	chr5:16646363-16649034:-	--
MSTRG.3562	909	599	753.479728343117	2209	1773	1979.94710280488	0.3805554841721299	-1.393821283985415	0.000754335306158352	0.0171111095657694	down	yes	--	linc	chr1:8699142-8899102:+	--
MSTRG.4905	532	536	526.980653123402	2950	1239	2070.90899941796	0.25446828096817037	-1.9744422568253384	0.00218037695922909	0.037753927991029	down	yes	--	antisense	chr1:5171083-5171880:-	--
MSTRG.5761	0	0	0.0	170	1	83.5897620975769	-Inf	-Inf	1.74876549613379e-07	1.98520172801018e-05	down	yes	--	antisense	chr1:7543919-7544925:+	--
