# Supplementary material for: Transcriptome Profile Analysis of Arabidopsis Reveals the Drought Stress-Induced Long Non-coding RNAs Associated With Photosynthesis, Chlorophyll Synthesis, Fatty Acid Synthesis and Degradation
Source: Front Plant Sci. 2021 May 25;12:643182. doi: 10.3389/fpls.2021.643182 (PMC8185149; doi:10.3389/fpls.2021.643182)
Supplement: Supplementary Table 11 — Differentially expressed lncRNAs between AtVOCLS and WTLS samples. [file Table_11.XLS]

Gene	AtVOCLD1_count	AtVOCLD2_count	AtVOCLD_normalize	WTLD1_count	WTLD2_count	WTLD_normalize	FoldChange	Log2FoldChange	pval	padj	Up/Down	Significant	GeneName	Biotype	Position	Description
AT1G05562	887	934	882.237276506339	1609	3863	2894.97840097178	0.30474744689293415	-1.7143139605729067	1.69564024214089e-05	0.00352249602122369	down	yes	--	lncRNA	chr1:1645300-1647435:+	--
AT2G08440	694	1004	813.180173060334	1814	2864	2446.97805433521	0.3323201741101259	-1.5893542177310984	3.88010184463794e-05	0.00617727042081053	down	yes	--	lncRNA	chr2:13439460-13439753:+	--
AT2G26355	281	566	400.996028666806	1862	1051	1477.08026448767	0.2714788345005021	-1.881088370343758	0.000475506939895085	0.038588623255447	down	yes	--	lncRNA	chr2:11220708-11221535:+	--
AT3G02535	39	83	57.6536927054169	191	357	288.018581764392	0.20017351780649825	-2.3206769711448327	0.000522911436945627	0.0414926075125586	down	yes	--	lncRNA	chr3:3967100-3967822:-	--
AT3G03815	239	266	244.165498158934	881	458	677.360622232831	0.36046603558688467	-1.4720647649602048	0.00016582520427104	0.0183398273484719	down	yes	--	lncRNA	chr3:6687213-6689728:-	--
AT4G06665	725	888	777.149232958898	286	279	291.279055334118	2.668057379091167	1.4157896933741225	0.000438071649173344	0.036377411531853	up	yes	--	lncRNA	chr4:9606803-9607320:+	--
AT4G37432	1377	2061	1644.47097127569	2254	10480	6831.90194247191	0.24070470933613689	-2.0546637267790357	3.90475764887194e-06	0.00104945610143607	down	yes	--	lncRNA	chr4:17596973-17598929:-	--
AT5G06345	1	0	0.520961015275354	28	39	34.9178672524245	0.014919611541829818	-6.0666462167802	2.95575560250939e-05	0.00520275431582551	down	yes	--	lncRNA	chr5:17084174-17084754:+	--
AT5G06365	0	0	0.0	26	15	20.8028726308438	-Inf	-Inf	0.000261537568768452	0.0254114387952305	down	yes	--	lncRNA	chr5:17084449-17084687:-	--
AT5G09175	95	1020	508.3218671966	153	106	132.12954852402	3.847147537208087	1.9437891577127722	0.000449312369183323	0.0367011851886835	up	yes	--	lncRNA	chr5:25616392-25618826:-	--
MSTRG.11083	104	96	97.3639993058548	1121	68	579.903990760101	0.1678967568032017	-2.5743537323261054	7.07414312863896e-09	5.89394025001103e-06	down	yes	--	antisense	chr2:7074135-7080088:-	--
MSTRG.15875	149	151	145.548109102069	581	519	565.551234798323	0.2573561865778117	-1.9581616310223398	8.82421301505698e-07	0.000290212110935986	down	yes	--	antisense	chr3:1772976-1774566:+	--
MSTRG.26495	1161	1859	1441.0769456129	4019	3242	3721.43894313563	0.387236487722319	-1.3687131965726147	0.000368100462008631	0.0322830563084412	down	yes	--	linc	chr3:20805840-20874216:+	--
MSTRG.30556	412	421	404.016007199162	1070	1083	1111.21734329926	0.36357964500411616	-1.4596566623345293	5.45504655776852e-05	0.00788143865383954	down	yes	--	antisense	chr5:8398088-8776611:-	--
MSTRG.33548	316	614	440.821691060052	1519	2173	1925.65497281775	0.22892039190957017	-2.12708211300531	9.32009028853968e-05	0.0120702412830077	down	yes	--	antisense	chr5:20498267-20507080:+	--
MSTRG.34214	175	239	198.678478073344	282	911	635.542665639105	0.3126123371647313	-1.6775533798410196	9.99848843350462e-05	0.0126858994109364	down	yes	--	antisense	chr5:16290486-16291572:-	--
MSTRG.37181	134	193	156.626717374221	460	671	590.240727362144	0.2653607420047146	-1.9139731435629237	3.08108202122842e-06	0.000882774136490866	down	yes	--	antisense	chr5:24949499-24959221:-	--
MSTRG.4016	317	426	356.773880212442	578	1602	1157.34982800474	0.3082679684046066	-1.697743105619499	2.38468739445944e-05	0.00441105079675968	down	yes	--	antisense	chr1:9957095-9973887:+	--
MSTRG.4493	124	151	132.524083720185	384	408	409.38320542847	0.32371646409256627	-1.6271973525696175	0.000119470248789845	0.0144258882536337	down	yes	--	antisense	chr1:17252888-17254076:-	--
