# Supplementary material for: Transcriptome Profile Analysis of Arabidopsis Reveals the Drought Stress-Induced Long Non-coding RNAs Associated With Photosynthesis, Chlorophyll Synthesis, Fatty Acid Synthesis and Degradation
Source: Front Plant Sci. 2021 May 25;12:643182. doi: 10.3389/fpls.2021.643182 (PMC8185149; doi:10.3389/fpls.2021.643182)
Supplement: Supplementary Table 12 — Differentially expressed lncRNAs between AtVOCSL and WTSL samples. [file Table_12.XLS]

Gene	AtVOC_1_count	AtVOC_2_count	AtVOC_normalize	WT_1_count	WT_2_count	WT_normalize	FoldChange	Log2FoldChange	pval	padj	Up/Down	Significant	GeneName	Biotype	Position	Description
AT1G04067	82	105	78.4168868241287	23	34	33.7707126084219	2.322038262366211	1.2153917450162206	0.00860849826139744	0.0328153010648142	up	yes	--	lncRNA	chr1:303463-303977:-	--
AT1G04097	108	121	96.8903730589993	207	157	213.223001227396	0.4544086355658628	-1.1379378428580058	1.08913767189052e-05	9.04213594795655e-05	down	yes	--	lncRNA	chr1:455880-456198:-	--
AT1G04103	22	21	18.3887771156452	176	40	124.374218797009	0.1478503928990099	-2.757790017592805	1.08441852319106e-12	2.53677474995151e-11	down	yes	--	lncRNA	chr1:459122-461921:+	--
AT1G04723	103	119	93.7357498575094	150	182	196.050005253338	0.47812163910112127	-1.064550393411311	6.97485170316405e-05	0.000487308206051056	down	yes	--	lncRNA	chr1:3173866-3174422:-	--
AT1G04853	32	42	30.980269050963	98	104	119.010603441692	0.26031520011694975	-1.941668539990909	5.99823695989042e-08	7.49256357808902e-07	down	yes	--	lncRNA	chr1:3874538-3874895:-	--
AT1G04877	12	15	11.3404430029786	51	23	42.986280522928	0.26381540493902095	-1.9223992847321802	0.0006641800801223	0.00362845045377657	down	yes	--	lncRNA	chr1:3960944-3961245:+	--
AT1G04973	513	634	482.124745429719	922	837	1033.55494857043	0.46647229167309756	-1.1001367069572352	3.80527705763305e-12	8.36914855537307e-11	down	yes	--	lncRNA	chr1:4367768-4368493:-	--
AT1G05123	214	245	193.923163485808	55	69	73.2649822467814	2.646873820737563	1.4042894216806527	2.67134997885549e-05	0.000204723232464063	up	yes	--	lncRNA	chr1:5102981-5103303:+	--
AT1G05213	648	849	626.796132499736	1769	1514	1927.07667005017	0.3252574961033688	-1.6203457882393417	1.99376208051336e-28	1.64870185904093e-26	down	yes	--	lncRNA	chr1:5479274-5481730:-	--
AT1G05243	22	29	21.3451279543925	49	49	57.678857178932	0.37006849647133966	-1.4341357690818897	0.00221844607848615	0.0104240145097227	down	yes	--	lncRNA	chr1:5668441-5668939:-	--
AT1G05253	56	40	41.8357517019308	115	124	140.848080066093	0.2970274900609179	-1.7513316354463846	0.00224926123076727	0.0105324270299922	down	yes	--	lncRNA	chr1:5723094-5723466:-	--
AT1G05287	7	10	7.07718823695843	15	31	27.3978305708341	0.2583119936690291	-1.9528134641874613	0.0072368193254712	0.0282582798242745	down	yes	--	lncRNA	chr1:5837499-5837891:-	--
AT1G05333	2150	3545	2348.71322689522	13763	7421	12339.5923884679	0.1903396119543005	-2.39335225990166	3.54606209180244e-17	1.31079028898882e-15	down	yes	--	lncRNA	chr1:6131064-6135345:-	--
AT1G05363	41	70	45.6754608718241	88	68	91.4102220691307	0.49967563624647116	-1.00093621966589	0.00785550465565721	0.0303372250174102	down	yes	--	lncRNA	chr1:6205909-6206145:-	--
AT1G05383	422	497	387.534491365355	904	1615	1496.98341540823	0.2588769437099433	-1.9496616143018595	9.49039445128183e-37	1.4109053084239e-34	down	yes	--	lncRNA	chr1:6228598-6229147:+	--
AT1G05523	196	249	186.70541113469	371	303	395.311937595194	0.47229894515829024	-1.0822277815386323	2.06876872744011e-07	2.37982756865689e-06	down	yes	--	lncRNA	chr1:6957968-6959124:+	--
AT1G05562	198	266	193.95387086375	937	638	920.925364261184	0.21060758926902862	-2.247370669903054	3.44898127326348e-39	6.29751573962458e-37	down	yes	--	lncRNA	chr1:1645300-1647435:+	--
AT1G05723	65	61	53.9441365388881	130	171	177.986948193802	0.3030791700532488	-1.7222333925293365	1.22725379052883e-06	1.22978514273029e-05	down	yes	--	lncRNA	chr1:7826380-7826621:-	--
AT1G05973	14	13	11.567569490013	49	28	44.8937453855332	0.2576655030823201	-1.9564286964693536	0.000358796537861507	0.00210375401057331	down	yes	--	lncRNA	chr1:9020389-9020657:-	--
AT1G06002	436	719	476.336726517642	1299	1533	1671.54094927813	0.28496862534139666	-1.81112500563118	1.16654888955104e-11	2.42268160985692e-10	down	yes	--	lncRNA	chr1:1820254-1821887:+	--
AT1G06083	175	196	156.974337762416	329	226	324.564397500444	0.4836462007888628	-1.0479760288253512	1.74507721955912e-06	1.70045024481825e-05	down	yes	--	lncRNA	chr1:9483441-9483754:-	--
AT1G06213	121	150	113.887537128146	38	41	46.556986843943	2.446196475512732	1.2905402840223807	0.00138073752504678	0.00693069097904476	up	yes	--	lncRNA	chr1:10135454-10135947:-	--
AT1G06287	257	257	219.131294973435	49	69	69.8551541250261	3.1369381074048714	1.649357064718356	1.70949382612913e-05	0.00013642853925981	up	yes	--	lncRNA	chr1:10328819-10329121:+	--
AT1G06427	273	316	248.664095982966	11	9	11.7306851822937	21.197746944764972	4.405839027395151	6.00349892304388e-22	3.20886427702027e-20	up	yes	--	lncRNA	chr1:11169645-11170059:+	--
AT1G06837	0	1	0.369543854843415	7	10	10.0662812817616	0.03671105987401385	-4.76764142311959	0.00565335093941593	0.0229628345263884	down	yes	--	lncRNA	chr1:12923005-12923585:+	--
AT1G07143	28	36	26.8305775284601	1	2	1.78593438156863	15.023271742433307	3.9091271296154284	0.000434075970873801	0.00248515801001529	up	yes	--	lncRNA	chr1:16131687-16132318:+	--
AT1G07607	230	368	247.106771205317	713	425	663.947551906418	0.37217814945742306	-1.425934737488079	5.9480757667038e-09	8.67685519082807e-08	down	yes	--	lncRNA	chr1:18520004-18520624:+	--
AT1G07653	23	14	16.2850772301019	64	41	61.3329087048825	0.2655194018020786	-1.9131108106528278	0.00802149789597441	0.0308559678518976	down	yes	--	lncRNA	chr1:18727554-18727851:+	--
AT1G07783	1	2	1.22219480804744	26	11	21.4728851812913	0.05691805259184746	-4.134969887786409	8.45116254490798e-05	0.000578712127351539	down	yes	--	lncRNA	chr1:19373687-19374402:-	--
AT1G07893	2183	3205	2239.01085049436	729	885	953.095256657931	2.3491994476455025	1.2321692037349745	9.53742679053727e-12	2.00212371345183e-10	up	yes	--	lncRNA	chr1:19967683-19969121:+	--
AT1G07983	1011	1207	934.46070923858	264	326	348.506077578566	2.681332606109052	1.4229501896380436	3.56472765081583e-12	7.87830873014585e-11	up	yes	--	lncRNA	chr1:20415048-20415287:+	--
AT1G07987	3	9	4.77521598867257	38	9	27.0749117301924	0.17637050994879222	-2.5033187398157284	0.0019033666189603	0.00914893855749715	down	yes	--	lncRNA	chr1:20420189-20420554:+	--
AT1G08073	55	75	54.2866795230898	129	75	118.972418165591	0.4562963446496585	-1.131956998362033	0.000650527478519975	0.00356173285985398	down	yes	--	lncRNA	chr1:20884658-20885139:+	--
AT1G08153	14	15	12.3066571996998	0	1	0.608814847304707	20.21412134441658	4.337291589637075	0.0126111418580238	0.0451921398036611	up	yes	--	lncRNA	chr1:21319146-21319482:+	--
AT1G08173	9	13	9.1520339982099	86	24	63.4857594138051	0.14415884889328068	-2.794268698480278	1.50174203038656e-07	1.77251165634259e-06	down	yes	--	lncRNA	chr1:21376426-21376913:-	--
AT1G08397	126	175	125.541668991035	3	8	6.57543283931529	19.09253307864488	4.254936618140628	8.23777585649577e-10	1.35091579235578e-08	up	yes	--	lncRNA	chr1:22740621-22740823:-	--
AT1G08447	77	19	44.220579815792	2	3	2.96305391583254	14.92398757225016	3.8995611587703105	0.00022891447364128	0.00140678725319283	up	yes	--	lncRNA	chr1:22914366-22915032:+	--
AT1G08633	13	12	10.7149185368089	54	41	55.6498618352904	0.19254169163119156	-2.376757224160086	4.76520428128917e-06	4.23517066154659e-05	down	yes	--	lncRNA	chr1:23663842-23664431:+	--
AT1G08973	170	250	174.514170432158	80	59	81.3844509477146	2.1443183359960805	1.1005190978065118	0.00066187824709627	0.00361878207204605	up	yes	--	lncRNA	chr1:25596554-25598435:-	--
AT1G09017	0	0	0.0	6	5	6.4539023582788	-Inf	-Inf	0.0133216025464242	0.0473204751113746	down	yes	--	lncRNA	chr1:25893344-25893649:+	--
AT1G09023	54	48	43.8258883439569	88	87	102.97770416792	0.4255861858455542	-1.232476771904365	0.00283820361230889	0.0128650728884498	down	yes	--	lncRNA	chr1:25921325-25926267:+	--
AT1G09193	19	33	21.3739820786843	53	35	51.428668064503	0.41560442615151083	-1.266717075984911	0.0104067392008842	0.0384430177994535	down	yes	--	lncRNA	chr1:26687058-26688031:-	--
AT1G09223	247	291	226.864715054505	82	89	100.785505740774	2.250965685859769	1.1705440642477452	0.000117684310860332	0.000780907161284437	up	yes	--	lncRNA	chr1:26861970-26862189:+	--
AT1G09257	31	27	24.9540041299512	65	54	69.8158064068029	0.35742628230273743	-1.484282372221117	0.00050488243531056	0.0028444463729673	down	yes	--	lncRNA	chr1:26933746-26934487:+	--
AT1G09433	24	22	19.7245351672098	96	95	112.394660442031	0.17549352513398966	-2.5105102918755042	5.21772038105991e-11	9.96863066623005e-10	down	yes	--	lncRNA	chr1:27935393-27935621:-	--
AT1G09507	48	55	43.5140527376972	2	2	2.35423906852784	18.483276961718055	4.208148654525752	5.01626768548385e-06	4.43538342284699e-05	up	yes	--	lncRNA	chr1:28056529-28056805:+	--
AT1G09523	546	638	499.545455094993	173	152	190.856567634259	2.617386770007719	1.3881271265040311	7.27273539269423e-09	1.04688909573354e-07	up	yes	--	lncRNA	chr1:28186684-28186903:-	--
AT1G09557	0	0	0.0	25	8	19.0781359524179	-Inf	-Inf	4.41046572496669e-06	3.94707666162644e-05	down	yes	--	lncRNA	chr1:28318139-28318355:+	--
AT1G09627	38	48	36.0961747701872	110	58	97.8247767091863	0.36898806196608025	-1.438353953997197	0.000105385286528494	0.000706185247609409	down	yes	--	lncRNA	chr1:28655208-28658086:-	--
AT1G09753	67	47	49.7367367678015	13	9	12.8672945562121	3.8653608612534245	1.9506031071484153	0.011354725961734	0.0413487718531567	up	yes	--	lncRNA	chr1:29208882-29209127:+	--
AT1G09827	10	6	7.0483341126666	81	38	69.167643841275	0.10190218606898083	-3.294743093461668	4.59147973621815e-06	4.09559992470659e-05	down	yes	--	lncRNA	chr1:29557848-29558276:+	--
AT1G09833	83	113	81.8563447612367	30	31	35.9224008752223	2.278699161717156	1.1882104697776505	0.00841793717412598	0.0321926340679325	up	yes	--	lncRNA	chr1:29647839-29648285:+	--
AT1G15002	171	214	161.693698756155	45	42	51.1439344999622	3.161542034985097	1.660628401312127	7.62793061894105e-06	6.51773738393065e-05	up	yes	--	lncRNA	chr1:5168516-5170571:-	--
AT1G16489	192	367	228.379157612771	598	525	659.473997636579	0.34630502253498324	-1.52988478348919	5.79214076993556e-05	0.000411116571319768	down	yes	--	lncRNA	chr1:5629183-5631131:+	--
AT1G20691	126	204	136.258440781494	50	28	45.4620500724924	2.99719085620249	1.5836109552328146	3.76085303699642e-05	0.000278112986476011	up	yes	--	lncRNA	chr1:7174336-7176647:-	--
AT1G25098	466	574	437.246080516165	77	185	156.39020764723	2.795866103729862	1.4832952705451035	5.36604531651443e-07	5.77030153680204e-06	up	yes	--	lncRNA	chr1:8812695-8815264:+	--
AT1G26208	829	979	762.27921843265	244	276	306.699241474147	2.4854290958424357	1.313494946758458	4.91585339123089e-10	8.31203899079102e-09	up	yes	--	lncRNA	chr1:9065955-9071468:-	--
AT1G26218	235	325	233.631920938854	480	362	493.177224464725	0.4737281231760628	-1.0778687739026354	3.36616722041301e-08	4.36718862177188e-07	down	yes	--	lncRNA	chr1:9071058-9072273:-	--
AT1G48698	7	7	5.96855667242819	38	2	22.8132077990594	0.26162724352487937	-1.9344153168503737	0.013770524857879	0.0486167790401577	down	yes	--	lncRNA	chr1:18010497-18012888:+	--
AT1G51645	325	482	335.129945001725	1032	184	698.512368845972	0.4797766796247298	-1.0595650602393574	1.21954540563133e-08	1.68506614045739e-07	down	yes	--	lncRNA	chr1:19149454-19152288:+	--
AT1G53233	251	333	244.317985351371	422	460	519.879407656952	0.46995126514529467	-1.089416940604945	1.37513526946258e-08	1.88758476997977e-07	down	yes	--	lncRNA	chr1:19850201-19852127:+	--
AT1G76892	47	80	52.2695420104219	7	9	9.45746643445684	5.526801746817284	2.4664448622330206	0.000176040985900417	0.00111491257481351	up	yes	--	lncRNA	chr1:28874691-28874999:+	--
AT1G79529	869	979	781.603502367075	215	294	301.177072803814	2.595162689811417	1.3758249834490452	1.41872632911576e-08	1.94349791087228e-07	up	yes	--	lncRNA	chr1:29915662-29916410:+	--
AT2G03895	83	79	69.2918536965605	165	178	202.139316168508	0.3427925601509268	-1.5445922968425487	6.57068214391587e-06	5.68400567273053e-05	down	yes	--	lncRNA	chr2:84873-85086:+	--
AT2G04205	399	530	388.617975312894	97	94	112.354150281686	3.4588662220183215	1.7902992159186961	5.0650039831825e-11	9.71095830630466e-10	up	yes	--	lncRNA	chr2:565382-566437:-	--
AT2G04215	482	486	412.455934863714	51	64	67.947689262421	6.070198108882947	2.6017436014956243	1.86437762144885e-12	4.25879576567066e-11	up	yes	--	lncRNA	chr2:565600-565935:+	--
AT2G04535	12	15	11.3404430029786	39	27	38.6018836686363	0.2937795238265176	-1.767194250059888	0.00262930252192815	0.0120445873735607	down	yes	--	lncRNA	chr2:1102120-1102649:+	--
AT2G04645	89	108	82.9072680771833	10	20	17.8593438156863	4.64223483980211	2.2148195070960437	7.57393335103003e-05	0.000525252181361517	up	yes	--	lncRNA	chr2:1249423-1249974:+	--
AT2G05045	12	30	16.8836008256298	1	0	0.568304686959211	29.708712972204623	4.892814201614484	0.0017985036542206	0.00871417460671873	up	yes	--	lncRNA	chr2:2858309-2858550:+	--
AT2G05914	376	396	327.987635501582	12	44	33.6075095249176	9.75935557671723	3.2867858878528664	2.83375702036617e-09	4.32118536573381e-08	up	yes	--	lncRNA	chr2:2263124-2264543:-	--
AT2G07335	186	231	175.222550763903	57	65	71.966332231481	2.4347850631083507	1.2837944203264235	0.000147325945463788	0.000950925189154883	up	yes	--	lncRNA	chr2:8927868-8929599:+	--
AT2G07805	250	321	239.400351994889	62	83	85.7665229177618	2.791302991546489	1.4809387351800856	1.60641574950468e-06	1.57719764998283e-05	up	yes	--	lncRNA	chr2:9604211-9604488:-	--
AT2G07845	47	78	51.5304543007351	188	162	205.469286411694	0.25079395174169605	-1.9954255390021067	5.66506192491546e-12	1.22709932109276e-10	down	yes	--	lncRNA	chr2:9665550-9666686:+	--
AT2G08085	17	59	30.0159081078919	0	2	1.21762969460941	24.651097325217886	4.623579963414046	0.0128082131116434	0.0458138635176663	up	yes	--	lncRNA	chr2:10642284-10642541:+	--
AT2G08090	21	18	16.7970384527543	1	0	0.568304686959211	29.556396134314966	4.885398464638079	0.00257191650872324	0.0118315117579176	up	yes	--	lncRNA	chr2:10643158-10643357:-	--
AT2G08100	72	61	57.3258862274123	180	119	174.743810481918	0.32805674815786523	-1.6079826971036075	0.00026235042026047	0.00158700936602177	down	yes	--	lncRNA	chr2:10675263-10675747:+	--
AT2G08420	514	683	500.715501415407	1196	880	1215.44947123136	0.41195912562958054	-1.2794268938304612	1.61494304953827e-16	5.63283853919722e-15	down	yes	--	lncRNA	chr2:13176007-13176207:-	--
AT2G08470	44	56	41.9511681990981	199	106	177.627006519182	0.23617561890605737	-2.082068056057635	2.06701622879083e-11	4.16249026798543e-10	down	yes	--	lncRNA	chr2:13519805-13520069:-	--
AT2G08685	163	175	143.416631630377	371	239	356.347787367692	0.40246252878341787	-1.3130736273243657	4.46844056783898e-09	6.61776777836839e-08	down	yes	--	lncRNA	chr2:14674048-14674445:+	--
AT2G08740	52	77	53.5764459376948	121	107	133.908055783668	0.4000987515213346	-1.321571968020367	4.90575656487463e-05	0.000353271606945419	down	yes	--	lncRNA	chr2:14989786-14990082:-	--
AT2G08820	30	50	32.9704056929891	267	52	183.395723477954	0.1797773964830345	-2.475716453522115	4.35635570107024e-14	1.18046825899718e-12	down	yes	--	lncRNA	chr2:15403144-15403901:-	--
AT2G08825	24	37	25.267692989861	162	49	121.897286805323	0.20728675471025834	-2.2703001613842066	2.30196605301653e-09	3.55432965030463e-08	down	yes	--	lncRNA	chr2:15403296-15403618:+	--
AT2G09200	140	140	119.371133448564	49	38	50.9818938585802	2.3414417239910743	1.2273971313295964	0.00280296869769423	0.012728687429389	up	yes	--	lncRNA	chr2:17034917-17035503:+	--
AT2G09205	32	38	29.5020936315893	127	90	126.968031501243	0.232358439228858	-2.1055760505873877	2.05673247114902e-09	3.19745506343315e-08	down	yes	--	lncRNA	chr2:17059544-17060072:+	--
AT2G09225	526	485	433.343103336738	170	161	194.630987199124	2.226485666916909	1.1547683244085039	0.0016731464434721	0.00817962662014413	up	yes	--	lncRNA	chr2:17140408-17141016:-	--
AT2G09440	19	24	18.0480873850936	54	47	59.3027509191187	0.30433811425896345	-1.7162530715539375	0.000301502555826555	0.00179883270202361	down	yes	--	lncRNA	chr2:17998331-17999567:+	--
AT2G09500	40	76	47.409616902524	119	85	119.377519769046	0.39714024042587853	-1.3322795448495832	0.00154866270731525	0.00765496322950919	down	yes	--	lncRNA	chr2:18138686-18138952:-	--
AT2G09510	68	108	72.7620190116104	218	180	233.477094271955	0.31164521401340095	-1.6820235376724986	3.74457017457795e-10	6.45185409560276e-09	down	yes	--	lncRNA	chr2:18241870-18242256:-	--
AT2G09605	135	262	162.039948247657	270	382	386.009537149385	0.4197822402117175	-1.252286963275091	0.00396766473926319	0.0170420408740755	down	yes	--	lncRNA	chr2:18698902-18699138:-	--
AT2G09935	3	9	4.77521598867257	21	16	21.6754359830188	0.2203054181892175	-2.1824231177850586	0.0107182947480144	0.0394056657992539	down	yes	--	lncRNA	chr2:19512021-19512259:+	--
AT2G18917	17	29	18.9295924625894	45	36	47.491045416134	0.3985928778093081	-1.3270121630370117	0.0102674484413307	0.0379997554475368	down	yes	--	lncRNA	chr2:8197114-8198103:+	--
AT2G22821	8	10	7.56029533531904	29	35	37.7893555774819	0.2000641508643271	-2.3214654184169676	0.000262382126309119	0.00158700936602177	down	yes	--	lncRNA	chr2:9721132-9721960:+	--
AT2G30984	50	128	71.4569683379877	1	2	1.78593438156863	40.01097076994805	5.32232372751988	1.74111309776011e-08	2.35665288247073e-07	up	yes	--	lncRNA	chr2:13186544-13187253:-	--
AT2G31751	343	537	364.150784788604	769	687	855.282104369967	0.42576687028527416	-1.2318643995232796	1.1707578761108e-08	1.6234270528782e-07	down	yes	--	lncRNA	chr2:13497140-13502275:-	--
AT2G35945	116	158	114.428352475091	437	222	383.50604430282	0.29837431293452393	-1.7448047556652584	1.99404147386384e-14	5.59854410092255e-13	down	yes	--	lncRNA	chr2:15090519-15091764:+	--
AT2G36792	6	12	7.33316884828465	42	20	36.045093798381	0.20344429922426854	-2.29729424011401	0.00046251587227641	0.00262862060187007	down	yes	--	lncRNA	chr2:15420065-15422088:+	--
AT2G37362	299	345	271.941652330801	931	341	736.697526489931	0.3691361007094651	-1.4377752579603942	1.114540417739e-15	3.59693791281224e-14	down	yes	--	lncRNA	chr2:15673559-15676081:+	--
AT2G40008	345	423	322.988999533176	132	127	152.335704286314	2.120244896272775	1.0842309111248538	3.68696824954405e-05	0.000273094631628357	up	yes	--	lncRNA	chr2:16708056-16709563:+	--
AT2G44255	343	562	373.389381159689	1160	365	881.450856138903	0.4236077128511503	-1.2391992374012943	1.8119167582679e-05	0.000143927028687405	down	yes	--	lncRNA	chr2:18295758-18297860:-	--
AT2G47895	2725	4158	2853.03019147159	121	351	282.458878526017	10.100692201143893	3.336382259244486	9.16678990727312e-19	3.77294532855178e-17	up	yes	--	lncRNA	chr2:19609961-19610962:+	--
AT3G01125	26	28	22.9080124929915	76	49	73.0230837268307	0.31370919062644925	-1.6725002989638222	8.05047232817509e-05	0.000554063117025883	down	yes	--	lncRNA	chr3:452468-452920:-	--
AT3G01215	106	118	94.8155272977478	17	17	20.0110320824866	4.738162774759086	2.244327761749086	8.89164641964153e-06	7.50376068694576e-05	up	yes	--	lncRNA	chr3:652090-652330:+	--
AT3G01295	756	1050	753.250013946208	258	330	347.53150884603	2.1674294122203666	1.1159850092266308	2.58833541570073e-08	3.41339085407437e-07	up	yes	--	lncRNA	chr3:872996-873346:-	--
AT3G01545	50	89	57.0447579990945	101	99	117.671443266046	0.4847799637344528	-1.0445980223518512	0.00416305305334329	0.0177440108678141	down	yes	--	lncRNA	chr3:1389431-1389865:-	--
AT3G02085	413	528	394.642386980256	177	107	165.733118253384	2.3811920703555463	1.2516839951456469	2.25634426846051e-06	2.156167972172e-05	up	yes	--	lncRNA	chr3:2709438-2709811:+	--
AT3G02215	75	62	59.1447513773376	131	118	146.288065973612	0.4043033242917188	-1.3064900289986048	0.00476183662739822	0.0198575302398829	down	yes	--	lncRNA	chr3:2972175-2972751:-	--
AT3G02345	277	376	272.769155667013	10	27	22.1210477468192	12.330752086832536	3.6241888912910007	3.74157924503597e-12	8.2490603679456e-11	up	yes	--	lncRNA	chr3:3253501-3253847:-	--
AT3G02735	260	317	242.753247559122	48	113	96.074702719474	2.526713491562194	1.3372620838567189	0.000165154069354384	0.00105374803256458	up	yes	--	lncRNA	chr3:4422222-4422694:+	--
AT3G02825	13	16	12.1930939561826	50	86	80.7733112161654	0.1509544894544618	-2.727814430997903	2.93118986526152e-09	4.46505887314137e-08	down	yes	--	lncRNA	chr3:4641865-4642514:-	--
AT3G02855	9	7	6.93477086914941	59	51	64.5795337431335	0.1073834149489622	-3.2191569043436497	1.29887488778453e-09	2.07988170671371e-08	down	yes	--	lncRNA	chr3:4687833-4688083:+	--
AT3G02915	10	22	12.9610357901612	72	66	81.0997173831739	0.15981604139165942	-2.6455158701340733	2.80277595929693e-07	3.15875404923912e-06	down	yes	--	lncRNA	chr3:4786391-4786596:+	--
AT3G03105	773	1222	825.024377651406	2592	1503	2388.09446409725	0.3454739291325658	-1.533351251800058	7.77608055492439e-11	1.44802222845498e-09	down	yes	--	lncRNA	chr3:5181021-5181298:+	--
AT3G03325	16	6	9.94697670283027	168	9	100.95452103489	0.09852928428428265	-3.343303612284937	0.00698266430688031	0.027442753831896	down	yes	--	lncRNA	chr3:5608999-5609436:+	--
AT3G03535	518	773	535.906876744757	1462	1057	1474.37874593544	0.36347978985870655	-1.4600529449961321	9.47785149605083e-20	4.29757379669265e-18	down	yes	--	lncRNA	chr3:6091592-6092188:+	--
AT3G03815	222	309	221.438826982671	413	352	449.012661965411	0.493168335194363	-1.0198479231364777	3.95404286448987e-07	4.33939855471204e-06	down	yes	--	lncRNA	chr3:6687213-6689728:-	--
AT3G03865	227	286	215.354853813076	68	64	77.6088689407276	2.774874273422918	1.472422405978641	4.88531646866488e-06	4.33072400933519e-05	up	yes	--	lncRNA	chr3:6807980-6808309:-	--
AT3G03955	11990	15544	11536.6437890298	1138	1540	1584.30559860883	7.281829843409039	2.864301029310569	3.96830725324562e-26	2.79693697232643e-24	up	yes	--	lncRNA	chr3:7054433-7054652:-	--
AT3G04635	3	6	3.66658442414233	26	23	28.7786633489478	0.1274063489219136	-2.972490923023635	0.000186473881699738	0.00117435380220442	down	yes	--	lncRNA	chr3:8751134-8751580:+	--
AT3G04895	16	24	16.5987660900117	1	1	1.17711953426392	14.101172911374112	3.8177432634011956	0.00586982657900416	0.0237076160790361	up	yes	--	lncRNA	chr3:9178996-9179199:-	--
AT3G05085	3	3	2.55795285961208	13	21	20.1730727238686	0.12680035880629792	-2.979369267017816	0.00158289855419448	0.00780292409230207	down	yes	--	lncRNA	chr3:9860665-9860974:-	--
AT3G05225	111	163	113.860536257505	0	2	1.21762969460941	93.50998646105543	6.547048541689652	5.81907640517639e-08	7.29556648291378e-07	up	yes	--	lncRNA	chr3:10093864-10094398:+	--
AT3G05945	171	264	180.170891498326	321	301	365.679073552624	0.49270222041403755	-1.0212121215666699	2.99214376877246e-06	2.78590908190362e-05	down	yes	--	lncRNA	chr3:11510090-11510510:-	--
AT3G06095	130	160	121.930939561826	50	25	43.6356055305782	2.794299244372382	1.4824865287125308	0.000597089777807528	0.0033030550010231	up	yes	--	lncRNA	chr3:12458778-12459124:-	--
AT3G06115	166	195	152.256830022327	14	31	26.8295258838749	5.67497281470175	2.504613481357049	1.02474812676225e-06	1.03794853077788e-05	up	yes	--	lncRNA	chr3:12560682-12561487:+	--
AT3G06355	147	163	131.252391798487	332	177	296.437384043391	0.4427659899308616	-1.1753836858719873	6.11141218062349e-07	6.53052159411009e-06	down	yes	--	lncRNA	chr3:14199575-14200076:+	--
AT3G06605	22	26	20.2364963898622	0	1	0.608814847304707	33.23916372843318	5.0548121803644745	0.00064962387609404	0.00355821767123303	up	yes	--	lncRNA	chr3:15338216-15338655:-	--
AT3G06755	5	11	6.48051789508062	26	26	30.6051078908619	0.21174628490741507	-2.239591437219697	0.00175622734389798	0.00854234191644214	down	yes	--	lncRNA	chr3:15971855-15972088:-	--
AT3G07315	3719	4715	3539.07457438982	1324	1211	1489.71018562	2.3756799198609886	1.2483404720242075	2.47456152688404e-11	4.92847151540315e-10	up	yes	--	lncRNA	chr3:16897762-16898010:+	--
AT3G07355	7	12	7.81627594664526	30	33	37.1400305698317	0.21045421413827015	-2.2484216963725028	0.000477656025825134	0.00270410827829087	down	yes	--	lncRNA	chr3:16979325-16979548:-	--
AT3G07365	7	6	5.59901281758477	116	20	78.0996406333627	0.07169063483747935	-3.802071522116488	8.89827663092339e-13	2.0941739967206e-11	down	yes	--	lncRNA	chr3:16984335-16984787:+	--
AT3G07625	13	15	11.8235501013392	27	40	39.696820440087	0.2978462750986332	-1.7473601782108947	0.00259237762911323	0.0119095281623868	down	yes	--	lncRNA	chr3:17315766-17316094:+	--
AT3G07705	58	94	62.7573340601965	8	18	15.5051047471584	4.04752725528655	2.017040795397354	0.00103679221467096	0.00537173281133841	up	yes	--	lncRNA	chr3:17427973-17428237:-	--
AT3G07925	2	2	1.70530190640805	32	9	23.6650836084371	0.07205983019641958	-3.7946609376085787	7.99658622272526e-05	0.000550911939162987	down	yes	--	lncRNA	chr3:17891635-17892264:-	--
AT3G07955	60	80	58.5499342891099	2	2	2.35423906852784	24.870003676271722	4.636334815700669	3.90280002784476e-08	5.02268578796331e-07	up	yes	--	lncRNA	chr3:17959814-17960123:+	--
AT3G07965	106	113	92.9678080235307	0	4	2.43525938921883	38.175731273272056	5.254583887645404	1.33568938413084e-05	0.00010905992012204	up	yes	--	lncRNA	chr3:17960100-17960625:-	--
AT3G08350	395	441	353.796143838388	134	143	163.213351217107	2.167691191928086	1.1161592458032232	1.65150632107838e-05	0.000132344273847595	up	yes	--	lncRNA	chr3:19845287-19845680:-	--
AT3G08405	104	172	113.804681262571	387	350	433.019110409862	0.2628167638025315	-1.9278707937954656	2.35668120413501e-13	5.96426686880903e-12	down	yes	--	lncRNA	chr3:20178471-20178736:+	--
AT3G08450	130	198	135.973606045876	40	48	51.9553001489944	2.6171267542664327	1.3879837995571904	0.000189394618843734	0.0011905429760311	up	yes	--	lncRNA	chr3:20444479-20444910:+	--
AT3G08645	111	111	94.6442558056469	270	172	258.158419215397	0.36661309010681364	-1.4476697959298286	8.19615385524029e-07	8.5043692519324e-06	down	yes	--	lncRNA	chr3:20883089-20883317:-	--
AT3G08795	408	543	397.770009311104	808	1344	1277.43734184057	0.31138122887341385	-1.6832461184456513	2.94459773688592e-26	2.10817700078206e-24	down	yes	--	lncRNA	chr3:21077044-21077302:-	--
AT3G09135	83	83	70.7700291159342	19	10	16.8859375252721	4.191063067124181	2.067316231309313	0.000252188533951386	0.00153387910902782	up	yes	--	lncRNA	chr3:21649011-21649281:-	--
AT3G09155	221	313	222.433895303684	128	47	101.3572977541	2.1945523433677607	1.1339266810503725	0.000993144613496836	0.00517515655138765	up	yes	--	lncRNA	chr3:21739353-21739916:-	--
AT3G09745	262	347	254.805777401145	1139	503	953.532906640809	0.26722284635020893	-1.9038847378720687	1.12814712480042e-28	9.47295391275319e-27	down	yes	--	lncRNA	chr3:22988627-22990967:+	--
AT3G09905	24	14	16.7681843284625	64	77	83.250243207852	0.20141904314438036	-2.3117280056281557	0.00205752203564186	0.00976929720560551	down	yes	--	lncRNA	chr3:23328322-23328607:+	--
AT3G20978	45	26	31.3479596521563	4	3	4.09966328975097	7.646471779895978	2.9347942158040867	0.00463606896809685	0.0194134050093956	up	yes	--	lncRNA	chr3:7353907-7355339:-	--
AT3G21755	600	833	597.694290100932	1017	1049	1216.61264146016	0.4912773957235792	-1.0253902344422772	4.98695458005272e-11	9.57481201869544e-10	down	yes	--	lncRNA	chr3:7666298-7669480:-	--
AT3G22121	1624	2124	1569.47707542505	4988	4953	5850.16371725276	0.2682791715377971	-1.8981930428441465	2.90754891416125e-36	4.15764998712919e-34	down	yes	--	lncRNA	chr3:7794956-7796327:+	--
AT3G24518	24	28	21.9417982962703	55	82	81.1795752617426	0.270287177846455	-1.8874350214021023	6.59917511401608e-06	5.70321341016269e-05	down	yes	--	lncRNA	chr3:8938260-8942873:-	--
AT3G46658	97	121	91.5761949770325	698	229	536.095271530308	0.17082074743100073	-2.5494448834067174	7.13335720623668e-33	8.1200885419613e-31	down	yes	--	lncRNA	chr3:17188839-17191349:+	--
AT3G46668	149	203	147.000360188944	487	275	444.18846555793	0.3309414169598075	-1.5953522402166167	7.41433303843263e-14	1.97759161415292e-12	down	yes	--	lncRNA	chr3:17191668-17194444:+	--
AT3G54625	282	333	259.29430540055	61	88	88.2422924673261	2.938435733597472	1.555048345550029	5.64926432006736e-07	6.06526776210547e-06	up	yes	--	lncRNA	chr3:20220674-20223024:+	--
AT4G03705	252	217	201.934005287895	72	63	79.2732728412598	2.5473151044521187	1.3489774329188005	0.00326174411624635	0.0144408479131974	up	yes	--	lncRNA	chr4:277466-277679:-	--
AT4G03805	0	0	0.0	5	6	6.4944125186243	-Inf	-Inf	0.0132049113426165	0.0469795760412219	down	yes	--	lncRNA	chr4:426018-426395:+	--
AT4G03895	95	105	84.6972791028167	22	14	21.0261109753685	4.028195190353422	2.010133592314953	9.26511917954044e-05	0.000628438874092688	up	yes	--	lncRNA	chr4:681862-682660:+	--
AT4G05735	130	169	125.256834255417	51	43	55.1625774690222	2.2706849462528798	1.1831275484008021	0.00187593833755742	0.00903785698806221	up	yes	--	lncRNA	chr4:6175458-6175682:+	--
AT4G05755	1089	1622	1125.50376267073	3999	2926	4054.04268636346	0.277625039927817	-1.8487903996278146	5.39176118837478e-31	5.29560486970846e-29	down	yes	--	lncRNA	chr4:6269079-6270196:-	--
AT4G05980	100	166	109.654989740068	1	10	6.65645316000628	16.47348627027138	4.04207399862112	2.78911334243648e-06	2.60937474533448e-05	up	yes	--	lncRNA	chr4:7294806-7295055:-	--
AT4G06675	12	25	15.0358815514127	1	0	0.568304686959211	26.45743013640124	4.725601031427468	0.00383618386818805	0.0165583402059216	up	yes	--	lncRNA	chr4:9644187-9644390:+	--
AT4G06685	60	58	50.4199694825548	832	50	503.270241915299	0.10018468266804566	-3.3192661445186578	9.74544088952238e-25	6.20923805246712e-23	down	yes	--	lncRNA	chr4:9679632-9680286:+	--
AT4G06745	34	29	27.1424131347198	301	150	262.381937870429	0.10344619509641485	-3.2730475131644003	1.40705118747264e-13	3.6457366291791e-12	down	yes	--	lncRNA	chr4:9920124-9920511:+	--
AT4G07040	98	111	88.363863526959	0	4	2.43525938921883	36.28519570365106	5.181309146101097	1.93948560819496e-05	0.000152899581154888	up	yes	--	lncRNA	chr4:11685773-11686212:+	--
AT4G07190	451	714	481.735613718834	1040	936	1160.88757151479	0.41497180738203515	-1.2689147698295884	2.60836703285081e-08	3.43647619834088e-07	down	yes	--	lncRNA	chr4:12420756-12421515:+	--
AT4G07260	102	175	113.94709863038	27	54	48.2202283023529	2.3630559755110068	1.240653803935405	0.003940581102139	0.0169390819189119	up	yes	--	lncRNA	chr4:12611571-12611780:+	--
AT4G07275	960	1312	948.624351980748	23	75	58.7321213479149	16.151712729075907	4.013615251430706	8.77905780393913e-26	6.12418068240944e-24	up	yes	--	lncRNA	chr4:12662029-12662344:-	--
AT4G07290	36	47	34.7604167186225	75	91	98.0250026266692	0.3546076591398672	-1.4957043976700186	6.28259301865642e-05	0.000442923621833549	down	yes	--	lncRNA	chr4:12789033-12789468:+	--
AT4G08305	90	149	98.5416732241239	232	132	212.210247218758	0.46435869386901807	-1.1066884491281113	0.000104353688475347	0.000699962142174629	down	yes	--	lncRNA	chr4:14955534-14955832:-	--
AT4G08785	0	0	0.0	12	3	8.64610078542466	-Inf	-Inf	0.00311091196417084	0.0138792179234555	down	yes	--	lncRNA	chr4:16054583-16056611:+	--
AT4G09375	59	72	55.110476352002	92	144	139.953369212125	0.39377741788032244	-1.3445477161167068	2.64273559641815e-05	0.000202873207212619	down	yes	--	lncRNA	chr4:17311769-17312229:+	--
AT4G09945	49	71	49.9098615135524	7	10	10.0662812817616	4.958123076093714	2.309794084064051	0.000490495837747711	0.00277027813198344	up	yes	--	lncRNA	chr4:18498300-18498531:-	--
AT4G09975	38	40	33.1398239314398	60	100	94.9797659480234	0.34891456723082676	-1.5190542633827182	5.73561004281938e-05	0.000407742374771215	down	yes	--	lncRNA	chr4:18538133-18538464:+	--
AT4G26542	57	78	56.3615252843412	101	142	143.850481700149	0.39180630205899974	-1.3517874918807762	1.93777732260951e-05	0.000152853493299259	down	yes	--	lncRNA	chr4:13395415-13398178:+	--
AT4G26582	4911	6416	4743.53233272431	1612	1074	1569.9743013835	3.0214076297581385	1.595220836749854	1.17321966428401e-15	3.77435830866523e-14	up	yes	--	lncRNA	chr4:13413548-13416178:+	--
AT4G34332	139	209	144.386552334399	1	6	4.22119377078745	34.2051467368351	5.09614151394766	6.08006379924168e-09	8.8551507345915e-08	up	yes	--	lncRNA	chr4:16424716-16425890:-	--
AT4G37553	315	450	318.473470663129	834	497	776.547088034422	0.4101148218445344	-1.2859002102439445	3.43792162546432e-13	8.51840580531715e-12	down	yes	--	lncRNA	chr4:17646613-17650067:-	--
AT4G37895	28	39	27.9392090929903	53	58	65.4314095525112	0.42699995742210045	-1.22769216889857	0.00482803915805126	0.020108945703298	down	yes	--	lncRNA	chr4:17813545-17815178:+	--
AT5G00825	41	62	42.7191100330768	1	0	0.568304686959211	75.16937835169198	6.232073167731215	1.56526317672759e-07	1.84109597864465e-06	up	yes	--	lncRNA	chr5:440987-441189:+	--
AT5G00860	40	58	40.7578275153425	6	11	10.106791442107	4.0327167874006875	2.0117520906533928	0.00388691491103332	0.0167401309275879	up	yes	--	lncRNA	chr5:562930-563175:-	--
AT5G00895	27	49	31.1515405430639	4	6	5.92610783166509	5.256661105053008	2.3941467279059125	0.00390394184133669	0.0168028226127837	up	yes	--	lncRNA	chr5:707526-707791:-	--
AT5G00920	40	84	50.3659677412713	100	145	145.108621555104	0.3470914905090265	-1.526612099213505	0.00263342199542005	0.0120573676888923	down	yes	--	lncRNA	chr5:846529-846760:-	--
AT5G01105	20	17	15.9443874995503	1	1	1.17711953426392	13.545257754575191	3.7597159419311117	0.0086811758854073	0.0330460432542873	up	yes	--	lncRNA	chr5:1731629-1731956:-	--
AT5G01255	187	324	210.073236362701	90	75	96.8085353741821	2.1699867222526485	1.1176862151126747	0.001906832145875	0.00916235877087166	up	yes	--	lncRNA	chr5:1931292-1931572:+	--
AT5G01535	1	1	0.852650953204027	9	11	11.8117055029847	0.0721869464988414	-3.7921182103352984	0.00552605563395935	0.0225096376070517	down	yes	--	lncRNA	chr5:2649853-2650106:+	--
AT5G01675	276	352	263.416996052411	418	478	528.5648561606	0.49836267580448806	-1.0047320711645626	1.11102203740815e-07	1.33568119972277e-06	down	yes	--	lncRNA	chr5:3173371-3179600:+	--
AT5G01732	184	206	165.017740196096	675	185	496.236410448839	0.3325385576742338	-1.5884064648289586	1.05250255111317e-14	3.07565890500374e-13	down	yes	--	lncRNA	chr5:272839-276426:+	--
AT5G01935	34	34	28.9901324089369	71	34	61.049337582464	0.4748639961863258	-1.07441371854479	0.0118702395327163	0.0429558042999573	down	yes	--	lncRNA	chr5:4008968-4010413:-	--
AT5G02605	87	86	73.8110890739069	156	113	157.451608911069	0.4687858675080068	-1.0929990174127022	0.00042223769533319	0.00242657345568965	down	yes	--	lncRNA	chr5:5536027-5536776:-	--
AT5G02895	111	174	117.925518660782	40	43	48.9112259124709	2.411011305907884	1.2696384161577738	0.000984508181591123	0.00513901181664776	up	yes	--	lncRNA	chr5:6127882-6129050:-	--
AT5G03255	416	610	426.394304372498	815	993	1067.72146324533	0.3993497546415114	-1.324275267587497	2.12562696529467e-16	7.33880802256432e-15	down	yes	--	lncRNA	chr5:7104031-7106966:+	--
AT5G03525	55	61	49.1130655552819	18	7	14.4911882963988	3.389167578996056	1.7609309733251137	0.00911206707650444	0.0344453101130165	up	yes	--	lncRNA	chr5:7614153-7614403:-	--
AT5G03615	427	553	410.64448272839	86	64	87.8383533059934	4.675002060863667	2.2249670009782716	8.47859243449146e-15	2.50726723666059e-13	up	yes	--	lncRNA	chr5:7891346-7891734:+	--
AT5G03985	9	7	6.93477086914941	25	32	33.6896922877309	0.20584251141037913	-2.2803871307928056	0.000550284986487909	0.00306846758401108	down	yes	--	lncRNA	chr5:8863042-8864418:-	--
AT5G05815	21	39	24.557459404466	4	3	4.09966328975097	5.990116179994313	2.582583984763008	0.00719780804462309	0.0281274871677701	up	yes	--	lncRNA	chr5:15520600-15520994:-	--
AT5G06235	127	122	106.438951782694	45	28	42.6205266376963	2.497363598706747	1.3204058828852512	0.00409565576517944	0.0175171216392819	up	yes	--	lncRNA	chr5:16757977-16758829:-	--
AT5G06345	0	0	0.0	34	2	20.5399890512226	-Inf	-Inf	2.63203695882467e-06	2.47604417364398e-05	down	yes	--	lncRNA	chr5:17084174-17084754:+	--
AT5G06365	0	1	0.369543854843415	41	0	23.3004921653277	0.015859916272211397	-5.978471034999179	3.84650575237915e-06	3.49059491324973e-05	down	yes	--	lncRNA	chr5:17084449-17084687:-	--
AT5G06865	96	189	116.222070008024	500	307	471.058501602151	0.24672534220852133	-2.0190221862990922	4.41306936557607e-06	3.94810802893333e-05	down	yes	--	lncRNA	chr5:2132197-2133746:-	--
AT5G06885	13	14	11.4540062464958	30	37	39.5752899590505	0.28942317942199625	-1.7887476253397072	0.00206203358641983	0.00978881272939066	down	yes	--	lncRNA	chr5:19046652-19046919:-	--
AT5G07985	81	82	69.4342710643696	30	18	28.0078078602611	2.4791040916446185	1.3098188480066253	0.0108640003455103	0.0398689783800912	up	yes	--	lncRNA	chr5:21651112-21651384:+	--
AT5G08165	69	113	75.0928453841881	5	2	4.05915312940547	18.49963354183356	4.20942478764972	3.27664966269691e-09	4.95522683287004e-08	up	yes	--	lncRNA	chr5:22012708-22013030:-	--
AT5G08960	2306	3516	2413.36116244902	711	980	1000.70318278661	2.411665320908293	1.2700297109828484	6.85658287711181e-08	8.4790997161229e-07	up	yes	--	lncRNA	chr5:24369825-24370111:+	--
AT5G09395	11	16	11.2268797594614	177	18	111.548596843265	0.10064563855730158	-3.3126434399464006	2.54112017403538e-14	7.06166654288115e-13	down	yes	--	lncRNA	chr5:26198122-26199914:+	--
AT5G15845	415	586	417.042144757895	755	793	911.860212566837	0.4573531545848941	-1.128619492821962	9.39051460574631e-12	1.97585723405982e-10	down	yes	--	lncRNA	chr5:5173081-5178291:+	--
AT5G16235	310	387	292.776672316191	795	892	994.865069928372	0.2942878196912374	-1.764700263226444	4.47646419385249e-27	3.3457880455481e-25	down	yes	--	lncRNA	chr5:5304494-5305945:-	--
AT5G19221	737	889	684.574418447567	1411	1411	1660.91566284639	0.4121668750322815	-1.2786995316573655	4.35945875449376e-18	1.72891304482153e-16	down	yes	--	lncRNA	chr5:6463964-6466349:+	--
AT5G60022	443	513	403.592442108423	83	159	143.970849739063	2.8032927696120833	1.487122424074524	7.39265312262315e-07	7.76842490745792e-06	up	yes	--	lncRNA	chr5:24167141-24170261:-	--
MSTRG.10230	100	158	106.698638901321	0	3	1.82644454191412	58.418767420937115	5.8683600139161305	5.85345205164568e-07	6.27458693920695e-06	up	yes	--	linc	chr2:1509272-1510102:-	--
MSTRG.10368	94	78	74.2364879236839	270	86	205.800342347192	0.3607209156068579	-1.4710450178459844	0.00385274182476086	0.0166139949412655	down	yes	--	antisense	chr2:2087146-2089010:+	--
MSTRG.10373	104	106	89.4147868429056	9	18	16.0734094341176	5.562901088869967	2.4758374539889	1.40194732239659e-05	0.000113820885864284	up	yes	--	linc	chr2:2107932-2109278:-	--
MSTRG.10374	77	123	82.6531407195071	3	14	10.2283219231435	8.080811431295377	3.0145001678692527	9.56333979459278e-05	0.000646571129353109	up	yes	--	linc	chr2:2107949-2109278:+	--
MSTRG.10545	26	73	39.5374859609452	6	4	5.8450875109741	6.764224810443628	2.7579246088198164	0.0020558924792721	0.00976477143698964	up	yes	--	linc	chr2:6163722-6166065:+	--
MSTRG.10546	34	63	39.7069041993959	12	4	9.25491563272936	4.290358310666304	2.1010981399007784	0.00597378287809322	0.0240794710811339	up	yes	--	linc	chr2:6163880-6164655:-	--
MSTRG.10917	32	96	50.9356372125074	5	11	9.53848675514783	5.3400123646466175	2.416843082435995	0.00280218307198439	0.0127272441830396	up	yes	--	antisense	chr2:6431381-6431903:-	--
MSTRG.11050	36	57	38.4558552670567	117	103	129.199577646613	0.29764691160400886	-1.7483261699038213	3.55695490548959e-07	3.93856390552502e-06	down	yes	--	antisense	chr2:6870163-6894581:-	--
MSTRG.11119	20	18	16.3139313543937	0	1	0.608814847304707	26.796211404201685	4.743957133826247	0.00301433574193052	0.0135059318502901	up	yes	--	antisense	chr2:7058095-7059908:+	--
MSTRG.11345	7890	9676	7387.42134553011	246	383	372.979039509669	19.806532172000512	4.307904402867975	4.20242652368545e-41	9.00245795302256e-39	up	yes	--	antisense	chr2:8477754-8539282:+	--
MSTRG.11512	42	56	40.9849540023769	2	2	2.35423906852784	17.409002573390193	4.1217616428709105	9.90657575225044e-06	8.2801321018656e-05	up	yes	--	linc	chr2:10004938-10005801:+	--
MSTRG.11529	26	14	17.7343985251837	1	1	1.17711953426392	15.06592831820893	3.91321766518544	0.00693894885742869	0.0272962756817821	up	yes	--	antisense	chr2:10406136-10412808:-	--
MSTRG.11662	57	69	53.0356305907505	18	15	19.3617070748364	2.7392021987399393	1.4537557648941675	0.0120319196325284	0.0434684068195919	up	yes	--	linc	chr2:10353306-10354495:-	--
MSTRG.12075	10	4	6.30924640297977	58	24	47.5732281789472	0.13262178423645068	-2.9146103252543654	0.00574691562651446	0.0232872485157808	down	yes	--	antisense	chr2:12457596-12458424:-	--
MSTRG.12306	228	299	220.642031024401	7	10	10.0662812817616	21.91892168006144	4.45410492032568	1.30128101265859e-20	6.31063301789475e-19	up	yes	--	linc	chr1:28057942-28058932:-	--
MSTRG.12724	42	40	35.0722523248823	159	15	99.4926679360852	0.35251092419607205	-1.5042601280446024	6.63039498677703e-05	0.000464674204044966	down	yes	--	antisense	chr1:29277033-29278568:+	--
MSTRG.13000	408	534	394.444114617513	1130	684	1058.61365182033	0.37260440949278334	-1.4242833472966763	1.97118557567211e-18	7.96851036727125e-17	down	yes	--	antisense	chr1:30156473-30157793:+	--
MSTRG.13004	67	54	52.3235437517054	1	0	0.568304686959211	92.06952705540651	6.524651830567125	2.13561018426436e-08	2.8523029294598e-07	up	yes	--	antisense	chr1:30167101-30168777:-	--
MSTRG.13187	4	9	5.25832308703318	49	7	32.1086335921343	0.16376664151542467	-2.6102865780883326	0.000458666955025516	0.00261056342644857	down	yes	--	antisense	chr2:14046545-14047005:+	--
MSTRG.13761	111	124	99.4483259186113	20	28	28.412909463716	3.5001106115376643	1.8074005152562613	9.95609607557059e-05	0.000671456494377723	up	yes	--	linc	chr2:10645287-10646648:+	--
MSTRG.1404	0	0	0.0	7	4	6.41339219793331	-Inf	-Inf	0.0134390396551009	0.0476691672564113	down	yes	--	linc	chr1:3557039-3557580:-	--
MSTRG.14169	37	32	29.7003659943319	0	1	0.608814847304707	48.78390552697395	5.608333356482908	2.40308474364699e-05	0.000185997370448401	up	yes	--	linc	chr2:11766806-11767552:+	--
MSTRG.14479	73	112	76.6557299227871	1	4	3.00356407617804	25.52158967766374	4.673646288749347	1.93130610273572e-07	2.22746565414912e-06	up	yes	--	linc	chr2:14232048-14233053:+	--
MSTRG.14480	64	74	58.2650995534919	0	5	3.04407423652354	19.140498892705416	4.2585565287161025	0.00094985725613804	0.0049762789351996	up	yes	--	linc	chr2:14232077-14233069:-	--
MSTRG.1512	58	60	50.1928429955204	120	60	104.725453273388	0.47928026498477816	-1.0610585586333094	0.00202009576801818	0.00961321068124937	down	yes	--	antisense	chr1:3849324-3851068:-	--
MSTRG.16114	903	1229	890.415107422189	254	353	359.261031586201	2.4784628143243057	1.30944561346131	4.29877517724141e-10	7.30952984200187e-09	up	yes	--	antisense	chr3:872185-873576:+	--
MSTRG.16357	483	637	468.740164043431	133	185	188.215270116946	2.49044704902096	1.316404737279532	1.0084598367505e-07	1.22046967609583e-06	up	yes	--	antisense	chr3:1433245-1435487:+	--
MSTRG.16470	32	71	41.697040841422	1550	144	968.541602798656	0.043051367872000576	-4.537797112645041	4.23581403266836e-13	1.04100773778478e-11	down	yes	--	antisense	chr2:17257266-17260179:-	--
MSTRG.16497	212	258	197.761019402051	14	6	11.6091547012572	17.034919810366098	4.090423251041349	8.17014341240359e-14	2.16644173175294e-12	up	yes	--	linc	chr2:17300691-17301476:-	--
MSTRG.16498	184	284	193.842160873882	6	2	4.62745781636468	41.88955762889351	5.388518743714109	1.43378781514099e-16	5.02028716843319e-15	up	yes	--	linc	chr2:17300753-17301531:+	--
MSTRG.17469	1796	17872	7472.14812241717	261	539	476.478725993591	15.682018345804753	3.971039347586067	2.04886289586186e-05	0.000160499176345574	up	yes	--	antisense	chr3:7140362-7141240:+	--
MSTRG.18274	243	308	231.2145321934	71	61	77.4873384596911	2.9839008125653685	1.5771995799636693	7.69454617316811e-07	8.03908691195129e-06	up	yes	--	antisense	chr3:8358240-8361295:-	--
MSTRG.18278	32	48	33.1975321800235	0	4	2.43525938921883	13.632031284631424	3.7689286464594987	0.0118682013598592	0.0429541421040746	up	yes	--	linc	chr3:8366555-8367847:-	--
MSTRG.18279	57	68	52.6660867359071	1	4	3.00356407617804	17.53453077748998	4.132126919601515	1.65492560703299e-05	0.000132579228695346	up	yes	--	linc	chr3:8366839-8367838:+	--
MSTRG.18281	124	269	159.312577149594	6	11	10.106791442107	15.762923185083705	3.9784631978009655	7.87322062049248e-11	1.46310683197485e-09	up	yes	--	linc	chr3:8369259-8373260:-	--
MSTRG.18283	105	148	105.41873584469	4	4	4.70847813705567	22.389131429759807	4.484726655847678	2.54382466915855e-12	5.73382717059879e-11	up	yes	--	linc	chr3:8370961-8372260:+	--
MSTRG.18389	461	779	510.587035267262	1	8	5.43882346539687	93.87821438142682	6.552718496105499	8.29420321816594e-11	1.53609321139158e-09	up	yes	--	antisense	chr3:8690508-8692730:+	--
MSTRG.1848	158	198	149.500604799973	1	10	6.65645316000628	22.459499256783165	4.489253857540883	1.01995323241607e-07	1.23383048648784e-06	up	yes	--	antisense	chr1:4662516-4663518:-	--
MSTRG.18824	40	62	42.2360029347162	1	1	1.17711953426392	35.880810491457304	5.165140573739849	7.55147997008208e-07	7.90175246407897e-06	up	yes	--	linc	chr3:11545278-11546088:-	--
MSTRG.18854	80	98	74.8638656435036	14	7	12.2179695485619	6.127357360480191	2.61526499480438	8.02170070955771e-06	6.8199496720071e-05	up	yes	--	antisense	chr3:11695779-11696744:-	--
MSTRG.18884	94	161	104.908627875687	9	6	8.76763126646114	11.965447073144425	3.5808023971677545	2.92594856633711e-10	5.11918692577282e-09	up	yes	--	linc	chr3:11859830-11861623:+	--
MSTRG.18885	115	173	119.488403199381	9	15	14.2469648922035	8.386937435689882	3.0681440939852966	1.2375907359241e-09	1.98642439891157e-08	up	yes	--	linc	chr3:11859866-11861623:-	--
MSTRG.18948	38	65	42.3784203025252	8	13	12.4610305106349	3.4008760564671774	1.7659064285748662	0.00667434443340579	0.0264073650467198	up	yes	--	linc	chr3:12549754-12555893:+	--
MSTRG.19001	137	139	117.552268298638	5	8	7.71204221323371	15.242689944943592	3.930045618964128	1.22543474836059e-11	2.53916053038067e-10	up	yes	--	linc	chr3:12866530-12882989:-	--
MSTRG.19002	66	135	81.7734888956614	11	5	9.29542579307486	8.797175160774568	3.137040337864745	1.99391922850491e-06	1.92705387320442e-05	up	yes	--	linc	chr3:12866533-12882989:+	--
MSTRG.19004	77	107	76.7404390420125	5	4	5.27678282401489	14.543035330687308	3.8622565057895537	1.19356436986557e-08	1.65168424448436e-07	up	yes	--	antisense	chr3:12871992-13236152:-	--
MSTRG.19024	63	64	54.0865539066971	213	72	164.883567328251	0.32802877074476033	-1.6081057386096456	2.03267447810487e-07	2.34028530898523e-06	down	yes	--	linc	chr3:13065047-13066491:+	--
MSTRG.19025	59	66	52.8932132229415	204	94	173.162751786322	0.30545375767769184	-1.7109741063938217	2.11843117895603e-08	2.83074846044587e-07	down	yes	--	linc	chr3:13065049-13066490:-	--
MSTRG.19029	50	86	55.9361264345643	6	3	5.23627266366939	10.68243195635391	3.4171682224335647	2.90445482165933e-06	2.7098284594672e-05	up	yes	--	linc	chr3:13075601-13076465:-	--
MSTRG.19043	342	449	331.147818464023	39	27	38.6018836686363	8.578540397319465	3.1007322000928905	6.26301246019905e-19	2.6053748775562e-17	up	yes	--	linc	chr3:13264487-13269569:+	--
MSTRG.19044	875	1063	815.543828764085	142	54	113.575267302662	7.18064635138191	2.8441137111742436	4.18717601664857e-19	1.76068486412583e-17	up	yes	--	linc	chr3:13264582-13295295:-	--
MSTRG.19047	342	516	355.907256738531	70	52	71.4397001469896	4.98192540011002	2.316703418668851	1.57989130621302e-14	4.49607979883174e-13	up	yes	--	linc	chr3:13280841-13295278:+	--
MSTRG.19055	90	97	79.3253927722663	13	27	23.8259618076968	3.3293679144000317	1.7352483054291314	0.00179260635896398	0.00869024387062971	up	yes	--	linc	chr3:13310879-13313855:+	--
MSTRG.19282	56	69	52.5525234923899	0	5	3.04407423652354	17.26387709663976	4.109684594164468	0.00176352214725578	0.00857216071792761	up	yes	--	linc	chr3:15604563-15605406:+	--
MSTRG.19423	55	85	57.9821180715239	383	279	387.520037503391	0.14962353545658016	-2.740590969020972	1.81998426097633e-30	1.68991439604512e-28	down	yes	--	antisense	chr3:16065726-16074832:+	--
MSTRG.20665	72	68	59.9126932113163	0	2	1.21762969460941	49.20436276854683	5.620714334547397	7.97995872010473e-05	0.000550044988444817	up	yes	--	linc	chr3:21481668-21482221:-	--
MSTRG.21099	10	23	13.3305796450047	1	0	0.568304686959211	23.456747675849236	4.551931089618067	0.00719195160794144	0.0281126775065596	up	yes	--	linc	chr4:644754-646359:-	--
MSTRG.21186	447	502	401.459888098588	1017	584	933.513737463467	0.4300524694895549	-1.2174154051787351	4.00236844904176e-11	7.78887239088914e-10	down	yes	--	antisense	chr3:22434532-22436068:-	--
MSTRG.21822	273	267	230.556447095639	431	366	467.765554192943	0.49288889493675614	-1.0206656182404685	0.000860021342022724	0.00455297540982102	down	yes	--	antisense	chr4:2181231-2194234:-	--
MSTRG.22434	10	23	13.3305796450047	0	1	0.608814847304707	21.895950310707274	4.452592160745181	0.00716407998693041	0.0280328114213446	up	yes	--	linc	chr4:3888479-3889257:+	--
MSTRG.2254	32	52	34.6757075993972	116	74	110.975642387817	0.31246232824874304	-1.678245831912156	3.87285345626926e-06	3.51216170437538e-05	down	yes	--	antisense	chr1:10591358-10651851:-	--
MSTRG.22541	29	50	32.4872985946285	4	6	5.92610783166509	5.482063357173231	2.4547190017411107	0.00283179418868758	0.0128381590897241	up	yes	--	linc	chr4:4955342-4959000:+	--
MSTRG.22648	329	370	295.673461652705	6	16	13.1508656786306	22.483193797132103	4.490775083649154	1.65138154521151e-14	4.67994649156505e-13	up	yes	--	antisense	chr4:5421814-5423321:-	--
MSTRG.23098	93	90	78.1879070834442	0	5	3.04407423652354	25.685282620682095	4.682870042943008	0.000126061207550524	0.000830416758503524	up	yes	--	antisense	chr4:6576955-6580454:-	--
MSTRG.23099	67	66	56.7580700098264	7	1	4.58694765601919	12.37382116958453	3.6292191838127206	0.000635118367561154	0.00348959545425934	up	yes	--	antisense	chr4:6581792-6584141:-	--
MSTRG.24117	339	549	366.652882653282	5	20	15.0178203808902	24.414520439985992	4.60966753513393	1.02381884043701e-12	2.39707533329855e-11	up	yes	--	antisense	chr3:4341371-4342438:-	--
MSTRG.251	543	727	530.985536880975	82	108	112.352987839564	4.726047318289418	2.2406340739837316	1.57648906374086e-17	6.01542236579719e-16	up	yes	--	antisense	chr1:540934-542280:-	--
MSTRG.25122	84	103	78.6440133111631	0	10	6.08814847304707	12.917558377449096	3.6912614985391237	0.000301856737540553	0.00180015659831834	up	yes	--	antisense	chr4:10121724-10126213:-	--
MSTRG.25363	62	90	63.2115870342653	11	27	22.6893524337784	2.785958180990661	1.4781736023289014	0.0130609956288004	0.0465833045460333	up	yes	--	antisense	chr3:17847617-17848270:-	--
MSTRG.25860	14	30	17.849815022351	989	17	572.40318780684	0.031183989541956388	-5.0030506778967805	1.04490363661939e-21	5.47738888976246e-20	down	yes	--	antisense	chr3:19152343-19158775:+	--
MSTRG.2663	239	337	239.998875590417	12	12	14.125434411167	16.99054829780552	4.086660505017578	2.18064145085973e-20	1.03899354311891e-18	up	yes	--	linc	chr1:11172688-11173472:+	--
MSTRG.2750	92	157	102.464238259592	133	217	207.697345230697	0.4933343666274657	-1.0193623031235	0.00205204790275872	0.00975161838296134	down	yes	--	antisense	chr1:11477438-11478797:-	--
MSTRG.28051	91	121	88.6775523868689	113	194	182.328510003504	0.48636141646287073	-1.039899312005472	0.000302802704642593	0.00180540223153767	down	yes	--	linc	chr5:1481983-1482793:+	--
MSTRG.28139	299	288	250.877652604726	17	8	14.5316984567442	17.2641658751385	4.109708726392778	1.61406635291023e-12	3.70880820922938e-11	up	yes	--	antisense	chr5:1732473-1755373:-	--
MSTRG.28848	42	64	43.9413048411242	81	88	99.6083862065103	0.4411406159118382	-1.1806894990978647	0.00123619917550454	0.00628166506701092	down	yes	--	antisense	chr5:2120374-2126539:-	--
MSTRG.30494	368	468	350.729936263423	5	14	11.364931297062	30.860717684592757	4.947699707928978	5.29247463452429e-17	1.93531001218908e-15	up	yes	--	antisense	chr5:8225547-8315486:+	--
MSTRG.30556	158	170	139.153376864357	321	204	306.624033364067	0.45382410288476843	-1.139794861397387	4.36963260057623e-07	4.76856095191644e-06	down	yes	--	antisense	chr5:8398088-8776611:-	--
MSTRG.30573	1189	1861	1262.13545381436	2527	1874	2577.02496779495	0.48976454228703703	-1.0298397646733897	3.51620805106731e-06	3.2296406562234e-05	down	yes	--	antisense	chr5:8440458-8591227:+	--
MSTRG.30626	88	131	90.9236696402212	0	1	0.608814847304707	149.34535523033102	7.222508559058047	1.58986158298846e-14	4.51972562453335e-13	up	yes	--	linc	chr5:8651491-8653577:+	--
MSTRG.30859	41	63	43.0886538879202	6	13	11.3244211367165	3.8049321345191243	1.9278707217798416	0.00380761100383694	0.0164454460978548	up	yes	--	antisense	chr5:9938406-9941024:+	--
MSTRG.30972	15	24	16.1156589916511	0	1	0.608814847304707	26.470542009605982	4.726315830580703	0.00273006071694227	0.0124349626427476	up	yes	--	linc	chr5:10117431-10120779:+	--
MSTRG.31065	621	838	609.687258440722	182	183	214.844570083338	2.837806225236341	1.5047760807885526	2.93913296181976e-11	5.80276134682645e-10	up	yes	--	linc	chr5:10933821-10935062:-	--
MSTRG.31066	569	867	595.282461116429	174	190	214.559836518797	2.774435657552703	1.47219434557113	2.31022483966565e-10	4.07864873380555e-09	up	yes	--	linc	chr5:10933652-10934728:+	--
MSTRG.31536	86	116	84.4142976208487	20	19	22.9335758379737	3.6808170787337255	1.8800260555733805	0.000148976578194354	0.000959076381059062	up	yes	--	linc	chr5:14652550-14654113:+	--
MSTRG.31585	59	72	55.110476352002	3	7	5.96661799201058	9.236468033615697	3.207341279724014	8.96813796524752e-06	7.56080450829018e-05	up	yes	--	linc	chr5:14799577-14801447:-	--
MSTRG.31626	121	136	108.713923160338	6	5	6.4539023582788	16.844680493327306	4.074221158843393	1.97787404005187e-11	4.00372329863476e-10	up	yes	--	antisense	chr5:14901608-14903140:-	--
MSTRG.31654	66	87	64.0353838631775	158	103	152.50006981194	0.41990396425486654	-1.2518686863671127	3.60479026036658e-05	0.000268102580162748	down	yes	--	antisense	chr5:14985935-14987003:+	--
MSTRG.31977	76	108	76.6268757984953	2	0	1.13660937391842	67.41707182506062	6.075042061942433	3.72141749593081e-06	3.39633963080488e-05	up	yes	--	antisense	chr5:6451585-6453033:+	--
MSTRG.32501	183	214	167.490983936483	39	33	42.2547727524646	3.9638358705103602	1.986897226474193	2.81122549596842e-07	3.16696483823258e-06	up	yes	--	antisense	chr5:18207349-18209066:-	--
MSTRG.32555	60	74	56.3326711600494	2	5	4.18068361044196	13.474511924162135	3.7521611112904845	1.0219075243087e-06	1.03584262691291e-05	up	yes	--	linc	chr5:17696828-17697673:+	--
MSTRG.32556	80	74	65.9948131272616	1	1	1.17711953426392	56.064665657366454	5.809019904199939	4.97028859557581e-10	8.39886158579103e-09	up	yes	--	linc	chr5:17696945-17697647:-	--
MSTRG.33011	368	477	354.055830957014	8	0	4.54643749567369	77.87544232026225	6.283096547328164	8.24394652861857e-15	2.44318964332894e-13	up	yes	--	antisense	chr5:19001237-19062861:+	--
MSTRG.34214	50	84	55.1970387248774	210	51	150.393541473974	0.36701734784554824	-1.4460798381969644	1.3061006557935e-05	0.000106836363323866	down	yes	--	antisense	chr5:16290486-16291572:-	--
MSTRG.34327	130	163	123.039571126356	0	3	1.82644454191412	67.3656211851963	6.073940621024012	1.92217896785904e-07	2.21964350592415e-06	up	yes	--	antisense	chr5:16588402-16589350:+	--
MSTRG.3484	91	113	85.7212015481215	17	24	24.2727360136196	3.531583810742338	1.8203153346181393	0.000203288251528916	0.001266176779097	up	yes	--	antisense	chr1:16887163-16889375:-	--
MSTRG.35520	18	50	27.1731205126618	2	3	2.96305391583254	9.1706466654107	3.1970234686172034	0.00232664798374203	0.010840689338189	up	yes	--	antisense	chr5:25469983-25472166:+	--
MSTRG.3562	81	103	77.1946920160813	214	109	187.978021365484	0.41065807297754425	-1.2839904351162734	7.09090915492939e-06	6.09719577967791e-05	down	yes	--	linc	chr1:8699142-8899102:+	--
MSTRG.35793	280	390	279.392090929903	42	33	43.9596868133422	6.355643344690635	2.6680381682227696	1.67269340614502e-14	4.73048823363633e-13	up	yes	--	linc	chr5:26145137-26147768:-	--
MSTRG.35794	322	450	321.855220351654	68	42	64.2149423000241	5.012154629803867	2.3254309238796464	1.57087617425211e-13	4.05476823498131e-12	up	yes	--	linc	chr5:26145281-26147768:+	--
MSTRG.36418	317	458	322.396035698598	3383	901	2471.11693340455	0.1304657142446193	-2.9382573715261215	1.5106401098224e-85	1.05380704686739e-82	down	yes	--	antisense	chr5:22893059-22895427:-	--
MSTRG.36430	10	19	11.852404225631	1	0	0.568304686959211	20.85572140720649	4.382371311338847	0.0131808921866823	0.0469125265346517	up	yes	--	antisense	chr5:22921455-22921846:+	--
MSTRG.37071	1947	2393	1824.9279651484	759	511	742.447644374747	2.4579887605209723	1.2974783188115802	3.78390209681732e-12	8.32887058624692e-11	up	yes	--	antisense	chr5:24661765-24663232:+	--
MSTRG.37181	1686	2692	1809.33062507446	472	473	556.209235019874	3.25296760851123	1.7017564567863988	4.2116042447576e-10	7.1792547044408e-09	up	yes	--	antisense	chr5:24949499-24959221:-	--
MSTRG.37502	1557	3824	2165.33345306869	981	729	1001.33292159212	2.1624510753384683	1.1126674926730504	0.00379693909223257	0.0164149888675162	up	yes	--	antisense	chr4:11491483-11496607:-	--
MSTRG.3757	1119	1280	1013.6129772651	17	71	52.8870338369408	19.165623475694083	4.260449026010988	2.54557965154631e-25	1.70578916256081e-23	up	yes	--	antisense	chr1:9280860-9283030:-	--
MSTRG.38231	146	220	151.833284426201	70	57	74.4837743835131	2.0384746299834284	1.0274900017492683	0.00225502067477633	0.0105575791564214	up	yes	--	antisense	chr4:13448574-13452020:-	--
MSTRG.38909	1927	3220	2120.87859113669	8211	6010	8325.32701692337	0.2547501842060328	-1.972844905304776	1.60952648435009e-11	3.29734770581541e-10	down	yes	--	antisense	chr4:15330292-15401226:+	--
MSTRG.4016	507	543	445.597612048804	7740	752	4856.50704223744	0.09175269554299109	-3.4461056471934657	1.06776973637321e-46	2.87621222255144e-44	down	yes	--	antisense	chr1:9957095-9973887:+	--
MSTRG.4326	64	96	66.395064360047	253	82	193.703903279666	0.34276575348193716	-1.5447051212301017	2.01681462577636e-07	2.32399232142616e-06	down	yes	--	antisense	chr1:18289076-18322555:+	--
MSTRG.4372	153	353	204.364366808899	483	639	663.523851229007	0.307998523987294	-1.6990046577376847	0.000756090487511998	0.00406445323122928	down	yes	--	antisense	chr1:18388603-18389072:+	--
MSTRG.4493	145	158	128.438458327548	332	216	320.181163088275	0.40114308127532505	-1.3178111803314525	4.65704986935395e-09	6.878376696289e-08	down	yes	--	antisense	chr1:17252888-17254076:-	--
MSTRG.4619	721	908	683.866038115822	37	49	50.8592009354215	13.44625997927418	3.749133043901132	8.91173431669249e-36	1.18849335205851e-33	up	yes	--	linc	chr1:17654011-17654603:+	--
MSTRG.4849	1983	2376	1836.03757515705	70	168	142.062222434336	12.924178882290141	3.6920007189417867	5.01863303779953e-32	5.25142040101438e-30	up	yes	--	antisense	chr1:22058973-22061742:+	--
MSTRG.4905	14	36	20.0670781514115	111	50	93.5225626177078	0.2145693786582784	-2.2204838920919974	0.00193031079557638	0.00926296485512584	down	yes	--	antisense	chr1:5171083-5171880:-	--
MSTRG.565	1223	2032	1341.75309433685	343	375	423.234075366275	3.1702388168430686	1.6645915239285962	1.39444697255116e-08	1.91120021839934e-07	up	yes	--	antisense	chr1:1194170-1196999:-	--
MSTRG.6526	108	204	127.562513011003	463	352	477.427896313372	0.26718697000326536	-1.9040784417536765	6.55074489348296e-07	6.95084109095544e-06	down	yes	--	antisense	chr1:25445692-25446740:+	--
MSTRG.6590	0	0	0.0	66	6	41.1609984231362	-Inf	-Inf	9.51904585498367e-12	1.99980819714815e-10	down	yes	--	antisense	chr1:25577941-25580252:+	--
MSTRG.6658	204	284	203.504302841095	52	39	53.2956227667626	3.818405570222718	1.932970346082377	3.49341405193055e-08	4.52795725092055e-07	up	yes	--	linc	chr1:25811843-25812371:-	--
MSTRG.6879	93	108	84.8396964706257	0	10	6.08814847304707	13.935221331447604	3.8006640116632093	0.000169235804754579	0.00107575451031614	up	yes	--	antisense	chr1:22499208-22500417:+	--
MSTRG.7563	717	872	668.630030948016	15	26	24.3537563343106	27.45490353806414	4.7789919373150145	1.00118403200064e-30	9.5238506204928e-29	up	yes	--	linc	chr1:26333160-26334100:-	--
MSTRG.7564	722	823	652.937917552492	5	28	19.8883391593279	32.830188198306914	5.036951115038459	2.27785901381519e-21	1.16487654755368e-19	up	yes	--	linc	chr1:26333222-26334113:+	--
MSTRG.7784	18	14	13.8695417382988	0	1	0.608814847304707	22.781214682429063	4.5097727677278066	0.00767497234498189	0.0297319353301932	up	yes	--	linc	chr1:26881435-26881742:+	--
MSTRG.7935	870	1111	830.866398304766	44	48	54.2285188968312	15.321576454733618	3.937492840349805	2.50450537583661e-41	5.49496558508153e-39	up	yes	--	antisense	chr1:27299195-27334826:+	--
MSTRG.8059	115	170	118.379771634851	66	22	50.9020359800115	2.3256392275023545	1.2176273113158125	0.00718774095088037	0.0281002558283735	up	yes	--	antisense	chr1:18913216-18915902:-	--
MSTRG.8331	826	881	724.614599362914	16	35	30.4013946470121	23.834913094492865	4.575004460031778	6.01598776766816e-16	1.99355619009964e-14	up	yes	--	linc	chr1:19624505-19626875:+	--
MSTRG.8332	729	866	672.210052999283	30	41	42.0105493482693	16.00098221583898	4.000088562151678	1.21214142738486e-37	1.96294759960908e-35	up	yes	--	linc	chr1:19624520-19626875:-	--
MSTRG.8334	193	252	186.364721404139	14	5	11.0003398539525	16.941723972025905	4.082508784158561	2.05391660743791e-11	4.13917446088562e-10	up	yes	--	linc	chr1:19627552-19630243:+	--
MSTRG.8891	185	177	154.784075503998	0	2	1.21762969460941	127.11916947266096	6.990037793821847	1.59444193923535e-07	1.87217899865503e-06	up	yes	--	linc	chr1:21221244-21222065:+	--
MSTRG.9204	3314	4679	3330.11262077941	133	207	201.609196757649	16.51766226112434	4.0459376119754635	1.10564993254628e-43	2.63862386533807e-41	up	yes	--	antisense	chr2:294979-295727:-	--
MSTRG.9533	19	35	22.1130697883711	1	2	1.78593438156863	12.381792979957442	3.630148338033655	0.00177800639443985	0.00863230422204565	up	yes	--	linc	chr2:1233824-1235708:+	--
MSTRG.9587	22	30	21.7146718092359	0	1	0.608814847304707	35.6671193308922	5.15652279555726	0.000355836900250231	0.00208775042230058	up	yes	--	antisense	chr2:1311593-1313150:-	--
MSTRG.9620	378	472	357.039182666403	753	540	756.693446824828	0.4718412511230012	-1.0836265419542621	1.90819062162314e-10	3.39975337602352e-09	down	yes	--	linc	chr2:1382363-1383656:-	--
MSTRG.9621	352	480	347.434748947774	723	490	709.203563850816	0.48989425132225983	-1.0294577325124197	4.03386531118254e-09	6.00029194401488e-08	down	yes	--	linc	chr2:1382429-1383688:+	--
MSTRG.9707	1	2	1.22219480804744	107	14	69.3320093669015	0.01762814635271346	-5.825975410428321	4.38989841535237e-16	1.47264582352745e-14	down	yes	--	linc	chr2:2892305-2893434:-	--
MSTRG.9708	1	1	0.852650953204027	204	18	126.892823391164	0.006719457652665013	-7.2174394911500706	1.09010683738253e-30	1.03336050933203e-28	down	yes	--	linc	chr2:2891610-2893531:+	--
MSTRG.9724	1	0	0.483107098360611	16	0	9.09287499134738	0.05313029144471108	-4.234321563079192	0.00890062826726714	0.0337444945149484	down	yes	--	linc	chr2:2932081-2936044:+	--
MSTRG.9968	0	0	0.0	10	4	8.11830625881094	-Inf	-Inf	0.00444887288925745	0.0187681866684972	down	yes	--	linc	chr2:4244873-4245334:-	--
