# Supplementary material for: Transcriptome Profile Analysis of Arabidopsis Reveals the Drought Stress-Induced Long Non-coding RNAs Associated With Photosynthesis, Chlorophyll Synthesis, Fatty Acid Synthesis and Degradation
Source: Front Plant Sci. 2021 May 25;12:643182. doi: 10.3389/fpls.2021.643182 (PMC8185149; doi:10.3389/fpls.2021.643182)
Supplement: Supplementary Table 13 — Differentially expressed lncRNAs between AtVOCSS and WTSS samples. [file Table_13.XLS]

Gene	AtVOC_D1_count	AtVOC_D2_count	AtVOC_D_normalize	WT_D1_count	WT_D2_count	WT_D_normalize	FoldChange	Log2FoldChange	pval	padj	Up/Down	Significant	GeneName	Biotype	Position	Description
AT2G08685	260	346	304.59227348992	540	758	623.138709439969	0.48880332560894024	-1.0326739942167986	6.41864084542361e-05	0.0135966562770212	down	yes	--	lncRNA	chr2:14674048-14674445:+	--
AT2G09250	90	261	169.418009418469	34	60	44.3085128355357	3.8235995427631395	1.9349314333807002	3.21967345512023e-05	0.00764339375923283	up	yes	--	lncRNA	chr2:17224503-17224801:-	--
AT5G00905	169	242	205.731844897357	408	565	467.628296816757	0.43994738192238675	-1.1845971083624565	3.7353663506747e-05	0.00850778351453622	down	yes	--	lncRNA	chr5:758519-758719:-	--
AT5G16235	635	802	724.410202095773	1209	1846	1456.69975991147	0.49729547709941174	-1.0078247849932636	7.14838099144856e-06	0.00234347756836322	down	yes	--	lncRNA	chr5:5304494-5305945:-	--
MSTRG.10635	1	2	1.47469247798195	42	77	55.9255515305285	0.026368849973289015	-5.245021537571582	1.99529266779448e-07	0.000139672703019945	down	yes	--	antisense	chr2:7706903-7707834:+	--
MSTRG.10886	40	47	44.0376046599805	2	5	3.21429446669821	13.7005508102115	3.7761619906415222	7.4854097521182e-05	0.0147847242920291	up	yes	--	linc	chr2:8333456-8334831:-	--
MSTRG.16470	293	2320	1217.64440490997	7272	12472	9327.6032167031	0.13054204564893082	-2.9374135426556793	1.17609267131749e-09	1.54224952298767e-06	down	yes	--	antisense	chr2:17257266-17260179:-	--
MSTRG.36418	4686	2846	3953.91451420599	7651	11804	9268.89707412806	0.4265787485376669	-1.2291160001488854	0.000265724202955984	0.0364055378159298	down	yes	--	antisense	chr5:22893059-22895427:-	--
