# Supplementary material for: Transcriptome Profile Analysis of Arabidopsis Reveals the Drought Stress-Induced Long Non-coding RNAs Associated With Photosynthesis, Chlorophyll Synthesis, Fatty Acid Synthesis and Degradation
Source: Front Plant Sci. 2021 May 25;12:643182. doi: 10.3389/fpls.2021.643182 (PMC8185149; doi:10.3389/fpls.2021.643182)
Supplement: Supplementary Table 14 — Primers used in qPCR. [file Table_14.XLSX]

## Sheet: Sheet1
TableS14
Gene	Primers-F	Primers-R
AT5G40990	GACTATCACACTTCCCTATCGG	CGATTAGCCTTTTCCGTCAAAT
AT2G39030	TTCACAAGCTAATCCACCAGAT	GAAATGGGGAAGGGGAGATTTC
AT4G05630	GTACTCTCGTCCAGTTGTTACA	ACCAAAATGCAATAGTATCGCC
AT2G03190	CACATGAAAGATATGTCGCCAG	ACTTTAGATCCTCAAAAGCCCA
AT1G65670	CAAGATCATCTTTGAAGGAGCG	AAGAATACGTGGTGTTGTTTCG
AT5G01900	GAGCTCAGACTACCATAGACAC	GTTGGATCTTTTGAACCTGCTT
AT4G36950	CCATTCTTAGCCGTTGATGATG	ACCAATGAACCAAACATAACCG
AT1G29910	CTAGAAGTTATCCACAGCAGGT	TTTCCCAAGTAATCGAGTCCTC
AT5G64040	CCAGAAAGTTGGTTTGGTGAAT	CTAAGAAAACCATGGCTGATCG
AT3G56970	GTTATCTCTCAACGGTTTCTGC	CCCACCCAACACATTTGATATC
AT2G40340	TGGTCAAGAGACAATGCAGTAT	CTCCCGAGCAAGTTAGAATTTG
AT1G07400	GTTTGGGATCCATTCAAGGAAC	GTCTCTCTCCACTGATCTTGAG
AT5G05580	TTCCTCAATTCTGGTCCCTTAC	GATGCCATGATTCGTCATTCTC
AT3G45140	GATTACGGTAGAAGACTACGCA	CACATGTAAACGTTATCGACCC
